# Supplementary material for: Multiple origins of prokaryotic and eukaryotic single-stranded DNA viruses from bacterial and archaeal plasmids
Source: Nat Commun. 2019 Jul 31;10:3425. doi: 10.1038/s41467-019-11433-0 (PMC6668415; doi:10.1038/s41467-019-11433-0)
Supplement: Supplementary file 2 — Dataset 1 [file 41467_2019_11433_MOESM2_ESM.xlsx]

## Sheet: Cluster composition
Composition of the 2 superclusters and 2 orphan clusters of HUH endonucleases.
Orphan-/Super-cluster	Group	Plasmids	Viruses	Number of proteins in non-redundant database (accession list: HUHaccessions sheet)
OC1	IS200/IS605	pLS1,pR1,lp17,pMP118,pNG500,pREIS2,pHPM186,p1BKT015925,pRUMAL01,pPMK1-NDM,pFMC,pMP1046A,pMETHO01,p268-1,p150611_1B-4,pKP64477b,pHOS100,pKp_Goe_026-1,pCY360,EISMN_2,pCC7120alpha,pR1SE2,pMaq22A_1p,pF4969,pPstS1,pHOS300,pRheCIAT894c,pHDZA17.1,p44-1,p18ES-342,p6TM-224,pGSUB1,pSMR1-5,A14S_lp17	Geobacillus virus E3,Helicobacter phage Is3180G,Halobacterium phage phiH (Bacteriophage phi-H),Helicobacter phage UKEN32U,Helicobacter phage UKEN31U,Clostridium botulinum C phage (Clostridium botulinum C bacteriophage),Helicobacter phage FrGC43A,Helicobacter phage PtB92G,Helicobacter phage FrANT170U,Helicobacter phage Pt22899G,Helicobacter phage FrMEG235U	2711
OC2	Rudiviriridae		Sulfolobales Mexican rudivirus 1,Acidianus rod-shaped virus 1,Acidianus rod-shaped virus 2,Sulfolobus islandicus rudivirus 3,Stygiolobus rod-shaped virus,Sulfolobus islandicus rod-shaped virus 1 (SIRV-1) (Sulfolobus virus SIRV-1),Sulfolobus islandicus rod-shaped virus 2	7
SC1	pUB110-like	pUB110,pBL1,pLG,pCC1,pAP1,pTD1,pMA1,pPL10,pKYM,pTA1060,pPL1,pBAA1,pBC1,pNB2,pAT1,p103,pAG5,pAG3,pFTB14,pCG2,pLAB1000,pUH1,pBSt1,pPP81,pLS30,pYS1,pIJ6021,pSW174,pSGL1,pCLF1,pKH13,pAN12,pHT7,pPG01,pSB24.2,pABL,pLME108,pTA1040,pNI10,pHCW,pPOD2000,pAJ01,pTX14-1,pPZZ84,pSNA1,pUR3912,pMIDG2830,pOC3,pAYL,pF242,p3AB5075,pB21a,pXZ608,pMGT,pASV479,pFL11,pDLK2,pSM52,pSA-01,pBp15.1S,pLM-C-273,pXT107,pLP28,pG…	Propionibacterium phage B5	668
SC1	pEC316_KPC-like	pEC316_KPC	Bacteriophage P2,Bacteriophage PM2,Bacteriophage HP1,Haemophilus phage HP1,Pseudoalteromonas phage PM2,Vibrio phage CTX,Enterobacteria phage fiAA91-ss,Burkholderia phage ST79,Salmonella phage FSL SP-004,Escherichia virus 186,Escherichia phage pro483,Mannheimia phage vB_MhM_1127AP1,Pasteurella virus F108,Mannheimia virus PHL101,Burkholderia virus phiE122,Pseudoalteromonas phage C5a,Haemophilus vir…	659
SC1	IS91	pNGR234a,pRL11,pDSHI01,pBPHY01,pLPU83b,pKPI-6,pAWOD920,p63039,pHRC017,pHAU01,pPSA1-2,pMNOD01,pSNUTY2,pLPU83d,pVSAL320,pSS05631a,pVSAL43,pVSAL111,pRgalIE4872d,pM216_AC2,pEMTOL01,pVSAL840,pSMR1-2,pTBH10,pSmeSM11c		517
SC1	pNDM-CIT-like	pNDM-CIT,pLec-476,PVE_plasmid		424
SC1	Helitrons			290
SC1	pKH9-like	pKH9,pHT926,p268-1,pBAW301,pRGI00142,pRGI01289,pRGF00116,pRGI00870,pBRLA07,pEXIG02,pKB290-6,pLS51A,pLR584,wkB8_plasmid,WSH-002_p3,pRGI00937,pRGI00936,pRGI01306	Spiroplasma phage SVGII3,Spiroplasma phage SVTS2,Ralstonia phage RSM1,Ralstonia virus RSIBR1,Ralstonia phage RS603,Ralstonia phage Rs551,Ralstonia phage RSMSuper,Ralstonia phage p12J,Ralstonia phage 1 NP-2014,Ralstonia phage RSM3,unidentified phage (protein ids: H7BVD5_9VIRU,H7BUL9_9VIRU,H7BW41_9VIRU,H7BVU2_9VIRU)	268
SC1	Clostridiales			252
SC1	p18ES-112-like	p18ES-112		234
SC1	Gokushovirinae (Microviridae)		Spiroplasma virus 4 (SpV4),Bdellovibrio phage phiMH2K (Bacteriophage phiMH2K),Chlamydia phage 1 (Bacteriophage Chp1),Gokushovirinae Fen7875_21,Microviridae Fen7786_21,Microviridae Fen4707_41,Microviridae IME-16,Eel River basin pequenovirus,Human gut microviridae SH-CHD8,Human gokushovirus,Microviridae Fen418_41,Gokushovirinae Bog5712_52,Gokushovirus WZ-2015a,Human gut microviridae SH-CHD12,Chlamy…	196
SC1	Actinobacteria			136
SC1	pC2A-like	pC2A,pZMX101,pSCM20	SNJ1	122
SC1	pGT5-like	pGT5,pTP1		104
SC1	pRGI01471-like	pRGI01471		80
SC1	pGRB1-like	pHK2,pSN,pGRB1,pNB101,pHGN1,pZMX201,pHF2,ehsp,pHLAJ5II	Haloarcula hispanica pleomorphic virus 1,Haloarcula hispanica pleomorphic virus 2	76
SC1	XacF1 (Inoviridae)		Xanthomonas phage phiLf,Xanthomonas phage XacF1	62
SC1	pAS28-like	pAS28		61
SC1	pVT736-1-like	pVT736-1,pXF1.3,pXFPD1.3,pUCLAc,pUCLAa,pAP12875,pXAG82,pXF868	Pseudomonas phage Pf3	41
SC1	pTP2-like	pTP2	Halorubrum pleomorphic virus 2,Halorubrum pleomorphic virus 6,Halorubrum pleomorphic virus 1	47
SC1	Neisseriales			37
SC1	ArchaeaMSBL1			34
SC1	Bacteroidetes			30
SC1	pCAZ1-like	pCAZ1,pDYM4.3k,pTSC1		27
SC1	Bullavirinae (Microviridae)		Enterobacteria phage phiK (Bacteriophage phi-K),Enterobacteria phage alpha3 (Bacteriophage alpha-3),Eel River basin pequenovirus,Enterobacteria phage WA13,Escherichia phage NC28,Escherichia phage NC29,Enterobacteria phage St-1 (Bacteriophage St-1),Enterobacteria phage G4 (Bacteriophage G4),Escherichia phage phiX174 (Bacteriophage phi-X174),Enterobacteria phage NC3,Escherichia phage WA45,Escherich…	27
SC1	pRKU1-like	pRKU1,pRQ7		25
SC2	Parvoviridae		Parvoviridae	712
SC2	CRESS DNA viruses		Bacilladnaviridae, Circoviridae, Geminiviridae, Genomoviridae, Smacoviridae, Nanoviridae, Alphasatellitidae, unclassified CRESS DNA viruses	394
SC2	pE194/pMV158-like	pE194,pMV158,pA1,pPB1,pADB201,pLFE1,pKMK1,pCI411,pRW35,pMRI,pBM02,pCL2.1,p5580,pKL001,pHP489,pGB2002,pBG7AU,pMG2B-1,pWCZ,pTXW,pAR141,pAL236-5,pBHS24B,pTRACA42,pRGI00402,pRGI01759,pCD034-2,pRGF00097,pMG2C-1,pRGI00483,pRGF00242,pMG2E-1,pRGF00247,pRGI00782,pRGI01704,pL11989-7,pRGI00384,pLPI8,p2HPAKL86,pRGF00153,pRGI01272,pTRACA66,p2HPAKL117,pRGI00613,pRGI01595,pRGF00141,pRGI00247,pRGI00813,pRGF00066…		224
SC2	pCPa-like (YLxH supergroup)	pCPa,pPrR,pC107,pM411,pSAP110B,p09PLY-1,pRGI00490,pPARG1,pRGFK1613,pAYWB-IV,pAYWB-II,pRGRH0065,pQA504,pRGI00478,p09PLY-2		193
SC2	p4M-like (pCRESS1-3)	p4M	GasCSV	69
SC2	pPAPh2-like (pCRESS9)	pPAPh2,pPASb11,pEcOYNIM,pAYWB-I,pWBD3,pWBD1,pPLLHn-1,pPaWBNy-2,pPaWBNy-1		25
SC2	P. pulchra-like	Pyropia pulchra plasmids		12
			Total	8764
OC, orphan cluster; SC, supercluster

## Sheet: HUHaccessions
IS200/IS605	pUB110-like	Helitrons	pEC316_KPC-like	Clostridiales	pKH9-like	pNDM-CIT-like	IS91	Gokushovirinae (Microviridae)	p18ES-112-like	pE194/pMV158-like	Actinobacteria	pRGI01471-like	pVT736-1-like	pCAZ1-like	pC2A-like	XacF1 (Inoviridae)	pGRB1-like	pTP2-like	pAS28-like	Bacteroidetes	ArchaeaMSBL1	Neisseriales	pRKU1-like	Bullavirinae (Microviridae)	Rudiviridae	Parvoviridae	pCPa-like (YLxH supergroup)	p4M-like (pCRESS1-3)	pPAPh2-like (pCRESS9)	CRESS DNA viruses(genome/protein accessions)	pGT5-like	P. pulchra-like
A0A2I1B8W7_9GAMM	A0A0K2XZF3_HELHE	A0A1W0X302_HYPDU	A0A0C5VDE4_9GAMM	J4KCM9_9FIRM	Q3ZVF7_9VIRU	A0A094SV54_PECCA	A0A0K2MC77_CLOBE	A0A0E9FQH6	A0A142DZU1_9GAMM	A0A142CP90_LACPN	A0A0G3AIR0_9ACTN	A0A1Q6M9I6_9CLOT	A0A0N0X6J5_PSEAV	A0A0F9K100_9ZZZZ	SNJ1virus MTTDSDSNDSELYRTVGPDIAASKEDREQAARIIEIIESLDTLTKEDLYEEYERKYPNTKTFNDERTTGGLEKKYRPAALDIPGFGSERETCGNPIPHICDCCGEVVNIGRTCGQSMCPRCAPKWVLKTAPGIVNNIMGAARMMSANIDGPVYKHHSVISPPEELYIDAEFPEQELISVAQEFMEEIGMQGIALYHSWSGKPNDDGDDSVLEEAEEFKQNHDDDIGEWKKRLFADRDWHGDVREELQHRPHVHLIGACPWFPMGDVTKLTHAETDWVIHRITGKRDGNSSVSLADMRSVARAVVYALSHCAIDTREEPGSKGGETTAKYVFGKKGKEYFNADDRDLEEAKAHCYSVAPTLLGIDKMETSCREEVPEEETDHSDPADQDA…	REP_BPPHL	D3JVC6	UPI000A3D6C9A	UPI00035DE831	A0A0N4ZL42_PARTI	X1KQ53_9ZZZZ	UPI0004D92D78	Q56367_9THEM	UPI000C844FB8	K4NZ99_9VIRU	A0A0N9H6S8_PAVHB	WP_017824301.1	CUO57637.1	YP_007008175.1	HM236368	REP75_PYRAB	AAF36424.1
A0A132MG78_HYDSH	W4N769_9BIFI	A0A1D5X870_WHEAT	A0A0C5VM82_9GAMM	A0A109WD94_9FIRM	Q93GA0_FUSNU	A0A1V2R2Y9_PECCA	A0A1V4W173_9FIRM	B5CVS2	A0A0E1WEK0_BURPE	REPY_STAAU	A0A176KWH4_9ACTN	A0A0H5Q839_9ZZZZ	Q32X78_XANCG	X0ZH16_9ZZZZ	A0A1I2X2V6_9EURY	A0A077JDC0_9VIRU	M0CML2	UPI000A3D6995	UPI0006911AB5	A0A1G2ZNX6_9BACT	X1LBU8_9ZZZZ	UPI000A26EDB2	Q5NE25_9THEM	UPI000697D6EA	Q50I63_9VIRU	A0A0S2Z242_PAVHB	WP_044572803.1	CUO23215.1	WP_015083745.1	AF449192	R4LBQ7_9EURY	AAF36423.1
A0A132MHM4_HYDSH	X1DY23_9ZZZZ	A2DF11_TRIVA	A0A1C0AZF9_9PROT	A0A1B1I1K4_9FIRM	A0A1M5TS01_9ACTN	A0A155VSE7_ENTCL	A0A1Q7FQ61_9BACT	B7AJX0	A0A1G7PBS4_9BURK	A0A0E1VB08_STAEP	A0A1D8SUM5_9ACTN	W1I623_9BACT	A0A0C2FT72_9BILA	X1BIB8_9ZZZZ	X1GLT0_9ZZZZ	UPI000476D834	L9XXV3	UPI000B78794F	UPI00037D5ACE	A0A1T3MIA0_9FLAO	X1Q4D0_9ZZZZ	UPI00071DD424	A0A0F9NET1_9ZZZZ	VGA_BPAL3	A0A0N9P783_9VIRU	A0A0S2Z256_PAVHB	WP_052038917.1	CDF01935.1	YP_001708784.1	AF029217	X1KEZ0_9ZZZZ	AAF36422.1
A0A179IR43_HYDSH	X1JPM0_9ZZZZ	A2EG77_TRIVA	A0A1C0B3E3_9PROT	W1YPF1_9ZZZZ	I9LAP2_9FIRM	A0A1B7HSN7_9ENTR	A0A1Q7N7M0_9BACT	C3QR28	Q3JN22_BURP1	REPB_STRAG	A0A1G6WMP2_9ACTN	A0A180EWH5_9BACT	A0A0H5PYL5_9ZZZZ	X1AIN3_9ZZZZ	X1DMR8_9ZZZZ	UPI000BB4E251	Q48323	UPI000679E22B	UPI00035FFD18	A0A1H5THZ2_9FLAO	X1RZS8_9ZZZZ	UPI00068C6549	X1QN73_9ZZZZ	Q2LL25_BPAL3	A0A1B3SN19_9VIRU	A3EYV8_PAVHB	WP_006681830.1	WP_003102166.1	YP_001965310.1	KC508642	X1IKX0_9ZZZZ	OLY79699.1
A0A143Z0Q8_9LACT	A0A0F4IYA6_9ACTN	A0A0C7BPJ4_9FUNG	A0A1B1NS27_9VIBR	A0A100YP27_9FIRM	A0A1F5BTZ3_9BACT	A0A0H3T851_9GAMM	A0A1G1E6D3_9BACT	D1W385	A0A0A1VIR5_9BURK	A0A1V8ZDR4_ENTCA	D5ZXH5_STRVD	B0N7C9_9FIRM	A0A0H5Q3V6_9ZZZZ	X1T7U3_9ZZZZ	X1BSF4_9ZZZZ	UPI00069B4EEC	P17565	A0A0E3QD54	UPI00077FE638	A0A1M6U2R8_9FLAO	X1BN15_9ZZZZ	UPI0009BD8DC3	A0A0H5Q257_9ZZZZ	A3FJX9_BPPHX	B6EFB2_9VIRU	A3EYV9_PAVHB	GAC78794.1	WP_029176105.1	YP_001708790.1	DQ641688	X1JRD7_9ZZZZ	OMJ09562.1
A0A143Z3E3_9LACT	O69069_STRGR	I1C6M5_RHIO9	Q1Z4Y7_9GAMM	K9D207_9FIRM	A0A1F8GRZ4_9BACT	V5H0T3_PHOLE	A0A1F2QWZ3_9BACT	D3IGK9	A0A1J5SL50_9ZZZZ	A0A1Y4QQC0_9ENTE	A0A1C6PK47_9ACTN	A0A0H5QI64_9ZZZZ	A0A0H5Q3W0_9ZZZZ	X0ZRP3_9ZZZZ	X1Q7T0_9ZZZZ	UPI000C9B00F0	Q47978	A0A0Q4BC09	UPI0006CFCF18	F8EBJ6_RUNSL	X1JG17_9ZZZZ	W1I666	A0A0F9AXL4_9ZZZZ	C6K2F9_BPST1	Y117_SIRV1	A3EYW0_PAVHB	WP_043534193.1	WP_000032131.1	YP_007008179.1	KX101212	X1K5T2_9ZZZZ	OMJ11569.1
A0A143Z492_9LACT	Q54245_STRVD	A0A0B7N1F5_9FUNG	A0A0M7AEQ9_9RHOB	R5BKP6_9FIRM	A0A0A3JRB9_9BACI	A0A1Q9H017_PHODP	A0A1G1BYH7_9BACT	A0A0C5ACV1_9VIRU	A0A1G3UNT8_9HELI	A0A2J6G5R0_STREE	A0A1H9VMV2_9ACTN	W1I4I9_9BACT	A0A0H5Q436_9ZZZZ	A0A1Y1QJC1_9GAMM	B3T6W8_9ARCH	UPI00053883AD	A3QQZ1	R4LBR1	UPI000B77FB31	A0A1V5HKG2_9BACT	X1DFR2_9ZZZZ	UPI000589E0F3	A0A0F9H3J5_9ZZZZ	VGA_BPAL3	Q8V9Q2_9VIRU	S5ZHP5_PAVHB	WP_005464724.1	WP_062004798.1	WP_013747472.1	DQ644561	X1KIK3_9ZZZZ	OMJ21113.1
A0A143Z934_9LACT	Q84GE5_CORGT	A0A0B7N053_9FUNG	A0A0Q7WQ79_9BURK	T0T0R6_9FIRM	A0A1G8MSL8_9FIRM	A0A1V0KRQ0_9GAMM	A0A1G1C7B0_9BACT	Q3ZJZ5_9VIRU	A0A1W0CK56_9NEIS	C2KHC7_LEUMC	A0A1H9W444_9ACTN	W1I7Q2_9BACT	A0A0H5Q458_9ZZZZ	I3BNX1_THINJ	X1D0V1_9ZZZZ	UPI00025C2231	A0A0H3YBU0	D7DRA9	UPI0006975AFE	I3ZY08_ORNRL	X1A8I1_9ZZZZ	A0A1D8AS52_9BACT	A0A0F9CB51_9ZZZZ	VGA_BPPHK		Q88271_9VIRU	WP_067940518.1	WP_003030931.1	WP_011412958.1	FJ969831	X1KPV7_9ZZZZ	OMJ28371.1
A0A143ZA61_9LACT	Q8RNS3_CORGT	A0A1C7N4M5_9FUNG	I3BWI2_THINJ	A0A075KI39_9FIRM	A0A1I4KMV2_9FIRM	B8K6F5_9VIBR	N1W0Z6_9LEPT	Q9MBM3_9VIRU	Q7NYM9_CHRVO	E3VN68_LACPN	M3DD33_9ACTN	A0A0H5PW80_9ZZZZ	A0A0H5Q688_9ZZZZ	A0A1G1F159_9BACT	X1AKA2_9ZZZZ	UPI00035D956D	M0DD55	C7NPY2	UPI000B359D1D	I3ZYS1_ORNRL	X1F6P5_9ZZZZ	A0A1H1M5V5_9BACT	A0A0F9H081_9ZZZZ	Q2LM31_9VIRU		Q9J0X5_9VIRU	CEI31812.1	WP_047207334.1	YP_006961991.1	AM491778	X1L4F8_9ZZZZ	OMJ13215.1
A0A143ZCL0_9LACT	A0A1B9Y5L7_9FLAO	A0A0B7N3F7_9FUNG	A0A1J4RYF1_9BACT	A0A1C6EVF5_9FIRM	A0A1N6UYR2_9FIRM	A0A1B9PD86_ALIFS	A0A0M9E3R0_9DELT	Q9MBU0_9VIRU	A0A0F3K0H1_9NEIS	A0A1X1L082_STRMT	A0A0D4DP98_9ACTN	A0A096B9C9_9FIRM	A0A0H5QJN8_9ZZZZ	A0A0F9A471_9ZZZZ	X1DQ03_9ZZZZ	UPI00069140EE	A0A0D6JQP8	A0A0P7FWD7	UPI0003A3B4CB	I4A065_ORNRL	X1TU03_9ZZZZ	A0A0H5Q168_9ZZZZ	A0A0F9GKF2_9ZZZZ	Q2LM41_9VIRU		Q9J0X7_9VIRU	CDA18875.1	WP_029690610.1	WP_011412950.1	EU798996	X1LI89_9ZZZZ	OLY79419.1
A0A1D8TNY5_9CYAN	A0A1J5RJS8_9ZZZZ	A0A0B7MUX1_9FUNG	A0A0T7GID2_RHIGA	R6TEI2_9FIRM	F8DS61_LACRS	A0A1E5AUA4_ALIFS	A0A090IBV1_9GAMM	REP_BPCHP	A0A127RZE3_RALSL	A0A060RKW9_9STRE	A0A0N1NPJ3_9ACTN	A0A0H5QJ19_9ZZZZ	A0A1X0SH55_PSEAI	A0A0H5QN54_9ZZZZ	X1G4T9_9ZZZZ	UPI0006F44721	UPI0006788CDE	C1JJY0	U0EI54_9VIBR	I4A1I3_ORNRL	X1LF41_9ZZZZ	E8RBU0_DESPD	X1PHG0_9ZZZZ	Q2LM62_9VIRU		A0A0H4AKX4_9VIRU	CRY97508.1	WP_029694263.1	CBX25033.1	EU547682	X1LLP8_9ZZZZ	OLY79389.1
A0A1D9G1B4_9CYAN	C1D592_LARHH	B8MSF7_TALSN	A0A1G5ELP7_9GAMM	A0A1Y4RIV3_9FIRM	R5GKL9_9FIRM	A0A0H3AIP3_VIBC3	A0A0D8PGP0_9GAMM	REP_BPPHM	A0A1A5X846_9BURK	A0A0E9EQV4_CHLTH	A0A1M7C1Q8_9ACTN	A0A174K0X1_9FIRM	Q4FGL4_XYLFS	A0A1G1FDP4_9BACT	X1D6S8_9ZZZZ	UPI000694C196	UPI00096AAA8F	UPI000737B291	A0A0J1GJ35_9GAMM	A0A1Y2PFP7_9FLAO	X1KX80_9ZZZZ	A0A0H5Q7E1_9ZZZZ	X1R4K4_9ZZZZ	Q2LM72_9VIRU		A0A0B5CMN6_9VIRU	WP_007889993.1	WP_053982727.1	YP_001965305.1	KC465466	X1Q2W3_9ZZZZ	ETO15557.1
A0A1D9GAA9_9CYAN	A0A0H5Q0W3_9ZZZZ	A0A014P3C6_9HYPO	A0A1Y1QK83_9GAMM	A0A096DGH3_9FIRM	W1I3N3_9BACT	A0A0H6GZT8_VIBCL	B6ET16_ALISL	REP_SPV4	A0A0K2BH10_9BURK	A0A1G6DUV1_9STRE	A0A060ZVA9_9ACTN	A0A174WV63_9FIRM	RPP_XYLFT	Q1K1S8_DESA6	X1MGQ4_9ZZZZ	A0A0R3QDV5_9BILA	M0ET46	UPI00061C3A78	A0A128EY34_9GAMM	X1AIH3_9ZZZZ	X1M6S7_9ZZZZ	B4CXW9_9BACT	X1RCJ3_9ZZZZ	Q2LM82_9VIRU		A0A0S2E7X4_9VIRU	WP_021639163.1	WP_026669310.1	WP_017193171.1	FN645915	X1RX96_9ZZZZ
A0A1H6D5X1_9ACTN	W0VFA7_9BURK	A0A0J9UQC0_FUSO4	A0A0J8FWF6_9PSED	A0A174SSX1_9FIRM	A0A089Y739_9LACO	A0A151JIL4_9VIBR	A0A1S2WRT5_9GAMM	A0A1L2BL95_9VIRU	A0A094SFE7_YERFR	W1I2W7_9BACT	A0A069JW56_9ACTN	A0A1C7FQ89_9FIRM	RPP_XYLFA	X1FQX3_9ZZZZ	X1RA73_9ZZZZ	A0A162JWK0_9GAMM	UPI00071E80C7	UPI0006B64DA0	A0A0P7DU59_9GAMM	X1FMU4_9ZZZZ	X1N1V5_9ZZZZ	A0A1M5YXB1_9DELT	X1RV50_9ZZZZ	Q2LMA2_9VIRU		A0A2I7YUV1_9VIRU	CRY93789.1	CVH76026.1	WP_017193695.1	KT582302	X1UKL2_9ZZZZ
A0A1U7N047_9CYAN	A0A0H5Q4N8_9ZZZZ	X0KWQ7_FUSOX	A0A109LAE8_PSEFL	A0A1Y4L313_9CLOT	A0A0V8QB80_9FIRM	A0A1B1E9I5_VIBNA	A0A081N8T3_9GAMM	A0A1E5IIG0_9BACT	A0A0T9T8D7_YEREN	W1U3S4_STRAP	A0A069JYA6_9ACTN	A0A1Y4FAD3_9FIRM	A0A0H5Q5M0_9ZZZZ	A0A1J5RAR0_9ZZZZ	X1UWR7_9ZZZZ	A0A0U9HQ45_9BACT	UPI000694D9C3	UPI000678747C	O82841_ALTSX	A0A1F8LRP1_9CHLR	X1DYH0_9ZZZZ	A0A1S2T6F6_9GAMM	X1S9L5_9ZZZZ	Q2LMB2_9VIRU		Q918V2_9VIRU	CBL40434.1	WP_026524352.1	YP_006959585.1	JN807764	X1QH53_9ZZZZ
A0A1W1IGV9_9LACT	D9CGI4_9BACT	J9KZR6_ACYPI	A0A1I5CFD5_PSESX	A0A1Y4L4H9_9CLOT	A0A255IIY5_9FIRM	A0A142E958_9GAMM	A0A081N8T4_9GAMM	F8RW84_9VIRU	A0A0T9UAA5_YERFR	A0A1Y4QTX5_9ENTE	A0A0M4DM67_9ACTN	G9YNS2_9FIRM	Q44128_ACEPA	A0A1M3EGV0_9CELL	X1MHT2_9ZZZZ	N8PPY6_9GAMM	UPI00067805B2	A0A0E3SJY5_METBA	A0A0F9RUF8_9ZZZZ	X1IVK7_9ZZZZ	X1DZ26_9ZZZZ	A0A1A9RRF5_EIKCO	X1UAV0_9ZZZZ	Q2LMC2_9VIRU		P87583_9VIRU	WP_000186194.1	WP_013271491.1	WP_011264167.1	JX025358	A0A0A7GEH0_9EURY
A0A1W1IHT6_9LACT	A0A0H5Q1K0_9ZZZZ	E9FDJ9_METRA	A0A266ZRH9_PSEFR	A0A1Y4LGI6_9CLOT	A0A1R0WDQ7_9BACL	A0A1U6Y4Y0_AERHY	A0A0K2DYS7_PISSA	U2KSF5_9BACT	A0A0U1KA52_YERMO	A0A100YTV6_9ACTN	A0A0M8XBE0_9ACTN	W1I6N2_9BACT	A0A087AYE5_9BIFI	A0A1N5TWI5_9MYCO	X1KSN9_9ZZZZ	A0A1D2SAA4_9BURK	A0A1P8LX04_9EURY	A0A0E3NZQ1_9EURY	A0A1M6UH92_9ALTE	X1J0Z5_9ZZZZ	X1JEG1_9ZZZZ	A0A1A9S2D0_9NEIS	X1R7V4_9ZZZZ	A0A0E9NU03_9ASCO		A0A2I7YUT1_9VIRU	WP_000818357.1	WP_066546553.1	BAD36752.1	AM236780	A0A0F7DC88_9EURY
A0A252CHX5_9FIRM	A0A0H5QI40_9ZZZZ	A0A1X7UX17_AMPQE	A0A0B7DFH5_PSEFL	A0A1Y4LLU9_9CLOT	A0A1Q6JU99_9CLOT	T0QWC9_AERSA	A0A0K2E226_PISSA	A0A0E9E229_CHLTH	A0A208ZMN4_YERIN	A0A0H5Q9N3_9ZZZZ	A0A101UZD6_9ACTN	A0A1C6F7N2_9FIRM	A0A126SVH1_9BIFI	A0A0K2RW21_9ACTN	X1PW97_9ZZZZ	A0A2H3KZ93_9CHLR	A0A0W1R328_9EURY	A0A0E3SEL4_9EURY	M1FFT7_9ALTE	X1CLD3_9ZZZZ	X1KK80_9ZZZZ	A0A1E9MN17_9NEIS	X1VSI2_9ZZZZ	A0A0R3TE32_HYMNN		A0A2I7YUU4_9VIRU	WP_018166163.1	WP_051546484.1	WP_012662291.1	KC161184	A0A133VDI0_9EURY
A0A2J6N6R4_9ARCH	A0A0D7KBD4_9BURK	A0A1I7YB58_9BILA	A0A125QD40_PSEFL	R8W4B3_9CLOT	A0A1C5Z7N1_9FIRM	A1SRJ6_PSYIN	A0A142B905_9GAMM	V8CS27_9BACT	A0A084A3I9_9GAMM	A0A0H5PXF4_9ZZZZ	A0A1A9BU34_9ACTN	A0A1H7MBC3_RUMAL	A0A1V8Q4J7_9BIFI	A0A147KDZ8_9ACTN	X1S055_9ZZZZ	A0A1H6I316_9BURK	L5NX33_9EURY	A0A0E3WTQ6_9EURY	A8FVC8_SHESH	UPI0008E712BE	X1FAR5_9ZZZZ	A0A1F1HUT7_9NEIS	X1KUP8_9ZZZZ	A0A135TKQ0_9PEZI		Q918V0_9VIRU	WP_024389873.1	EES75484.2	KXT29032.1	DQ875879	X1J9I5_9ZZZZ
A0A2K1SID8_9BACT	A0A0Q5MZN9_9BURK	A0A034WQU2_BACDO	A0A1L7N7Y3_PSEPU	R8W003_9CLOT	A0A1C5W2R5_9CLOT	A0A0F2IRG8_9VIBR	A0A084T2I2_9VIBR	F0F5W8_9BACT	A0A1S8CL75_9GAMM	W1I7S1_9BACT	A0A1C6R5N6_9ACTN	A0A1C6A5K5_9FIRM	R6GDY3_9BIFI	A0A1D3DLB2_9ACTN	X1SFI0_9ZZZZ	A0A0U3TSE4_BURCE	A0A1X4H966_9EURY	A0A0E3NL42_9EURY	D4ZKG7_SHEVD	UPI0004680616	X1C0R0_9ZZZZ	A0A1S1CH96_9NEIS	X1QN81_9ZZZZ	U4LBE4_PYROM		A0A0A1CLT2_9VIRU	WP_024399566.1	WP_051639324.1	WP_015060110.1	KC172827	X1JNK8_9ZZZZ
A0A2K1SPS0_9BACT	A0A1E4BAY3_9BACT	A0A034WUD4_BACDO	A0A1Q5X4B1_PSEFL	A0A1C6BDW0_9CLOT	W1I5Z0_9BACT	F9T4F8_9VIBR	A0A090RIS6_9VIBR	A0A096D2L2_9BACT	A0A1B7JTT2_9GAMM	A0A0H5Q4A1_9ZZZZ	A0A1D7YCR1_9ACTN	A0A1C6IEG6_9FIRM	A0A1V8Q4G2_9BIFI	D3JSU0_9ACTN	M0I1J8_9EURY	A0A2I8ENK4_9BURK	D3JVB8_9VIRU	A0A0E3PK68_9EURY	A0A066RQR4_9GAMM	UPI000491B413	A0A075MRY0_9ARCH	A0A1V0DTT1_NEILA	X1RN82_9ZZZZ	D0U1A6_BPG4		A0A0C4L654_9VIRU	WP_024382134.1	WP_020072285.1	WP_042068233.1	JX131285	X1JNL9_9ZZZZ
A0A2K3IVH1_9EURY	A0A0D6Q1A0_KOMEU	K7JIV9_NASVI	A0A1T1I5V7_9PSED	A0A1Y3R949_9FIRM	A0A0R1KVF0_9LACO	E8M0H6_9VIBR	A0A0H3ZRI6_9VIBR	A0A0E9EN30_CHLTH	A0A1B8SXL1_PRORE	W1I4C7_9BACT	A0A1L6PK54_9ACTN	A0A1C6A3H5_9FIRM	A0A086ZDZ4_9BIFI	A0A1Y2MGR7_PSEAH	X1L856_9ZZZZ	N8R3B8_9GAMM	W0FEU8_9VIRU	A0A0P6VLW3_9EURY	A0A0B7JFH2_PHOPO	UPI000A3D00F6	A0A1F5CUS0_9ARCH	A0A286E9M4_9NEIS	X1QSI9_9ZZZZ	G4WZK6_BPG4		A0A0C4L9E0_9VIRU	WP_014735272.1	WP_066550639.1	WP_012662291.1	LM651404	X1JRD7_9ZZZZ
A0A087LAL5_GEOSE	Q84FM7_THEAQ	A0A0A9Y368_LYGHE	A0A1T1IJ12_9PSED	A0A1Y4KW13_9FIRM	W1I4R1_9BACT	A0A1E3X123_9GAMM	A0A0H3ZS44_VIBSP	A0A0U1N386_CHLTH	A0A1J0E429_PRORE	A0A0H5PVN4_9ZZZZ	A0A2G9DPW1_9ACTN	J0WPS0_9CLOT	F9RQI0_9VIBR	I3RM63_9ACTN	X1L907_9ZZZZ	A0A0H5Q448_9ZZZZ	R4W1X9_9EURY	Q8TMP9_METAC	A0A0J1H8C4_9GAMM	UPI0003FD85C4	X1MRW0_9ZZZZ	C0ELZ5_NEIFL	X1T0R6_9ZZZZ	A0A0C5AFU2_9VIRU		A0A0N7IS20_9VIRU	WP_053863690.1	WP_013270924.1	ABC65268.1	AB267838	X1KES8_9ZZZZ
A0A096AFE6_9BACT	C7N808_SLAHD	A0A0J7N7M4_LASNI	A0A085ERQ3_9BURK	R5ENW4_9FIRM	D4LCX4_RUMC1	A0A1V0KTF4_9GAMM	A0A1R3FD91_9VIBR	K1TZM0_9ZZZZ	A0A264VL54_PRORE	A0A0E9F9L7_CHLTH	D7CG53_STRBB	J0WX73_9CLOT	A0A0H5Q3P5_9ZZZZ	X1JL21_9ZZZZ	X1T8G6_9ZZZZ	M5CZT6_STEMA	A0A1I6K3C6_9EURY	A0A0E3PN58_9EURY	A0A128F8R1_9GAMM	UPI0004794C74	X1JWW3_9ZZZZ	C6M5X0_NEISI	X1Q8P2_9ZZZZ	A0A0C5ANC5_9VIRU		A0A0P0HWV7_9VIRU	WP_029171254.1	WP_007865724.1	ABC65385.1	AF240675	X1KI85_9ZZZZ
A0A0B0HGY9_9BACI	G8CNS6_9BACT	K7JJA7_NASVI	A0A1I3DFZ1_9BURK	A0A1F8V0Q3_9FIRM	R7GZ15_9FIRM	A0A1Z5I159_9GAMM	A0A241TEP7_9VIBR	W1I4W9_9BACT	D4C646_PRORE	A0A0H5PXK1_9ZZZZ	E4NEY4_KITSK	A0A174LRV3_9FIRM	A0A0H5Q5H2_9ZZZZ	X1KSE7_9ZZZZ	X1TFJ0_9ZZZZ	A0A023NR34_9GAMM	W0GHT4_HALHI	A0A0E3LLS1_METBA	A0A1A6TQJ5_9GAMM	UPI00047EDB26	X1KP65_9ZZZZ	D0W0T7_NEICI	X1VN86_9ZZZZ	A0A0C5ANB2_9VIRU		A0A0P0ICG3_9VIRU	WP_049481849.1	WP_038278663.1	ATL14544.1	GQ870288	X1KIK3_9ZZZZ
A0A0D0EHR0_9BACI	G8CNT7_9BACT	A0A1Y1NKE2_PHOPY	A0A1S6F153_9BURK	R6GU91_9FIRM	A0A116LLI0_STRSU	A0Y6V1_9GAMM	A0A2J7JEJ1_VIBPH	W1I3X6_9BACT	K8WNG6_PRORD	A0A096LKW3_9ACTN	A0A1X4IEF4_9ACTN	A0A1Y4M2R6_9FIRM	A0A0H5QR41_9ZZZZ	X1VCM0_9ZZZZ	X1M1G2_9ZZZZ	A0A0R3QDV5_9BILA	A0A202E6U5_9EURY	A0A0E3S532_9EURY	A0A1B8IFB1_PHOPO	UPI00073F53B8	X1U5C0_9ZZZZ	D0W0V1_NEICI		A0A0C5AFY1_9VIRU		A0A0P0IPN8_9VIRU	WP_033583888.1	WP_024346025.1		AF134484	X1KYE3_9ZZZZ
A0A0G3XWK6_9BACI	A0A1I0YX20_SELRU	K7K098_NASVI	A0A1Q8YFY8_9BURK	A0A1Q6RRR0_9FIRM	R2PPP1_9ENTE	G7ES24_9GAMM	B6EGT7_ALISL	A0A0M0MRM9_9BACT	A0A1T1AMJ4_RHOFE	A0A0H5PXD4_9ZZZZ	A0A1I1QGN3_9ACTN	R9LWM1_9FIRM	Q4FGL2_XYLFS	D7BFS8_MEISD	X1HNR7_9ZZZZ	A0A250DJJ8_9BURK	A0A238VVP7_HALVU	Q46AC8_METBF	A0A1T4PUJ6_9GAMM	UPI00082AF7F4	X1AUN4_9ZZZZ	D0W5X7_NEICI		A0A0C5AK08_9VIRU		A0A0P0IQC9_9VIRU	WP_039694423.1	CCX75435.1		KF515622	X1KZV9_9ZZZZ
A0A0H3UZM0_9CAUD	Q8GI56_GLUOY	A0A0B7MTX6_9FUNG	A0A1J5QH64_9ZZZZ	H7BW41_9VIRU	U2XZ55_STRAP	K6YW98_9ALTE	B6EHE4_ALISL	R5LXI8_9BACT	V2UW70_9GAMM	A0A0H5PZB4_9ZZZZ	A0A1M6V5Q1_9ACTN	A0A1K1ND44_9FIRM	Q52242_9ZZZZ		X1KUX7_9ZZZZ	A0A2G6ZPS6_9BURK	A0A2B7GLJ1_9EURY	A0A1V5ICL4_9EURY	A0A1T5HXB9_9GAMM	UPI00082C8F65	X1MEB9_9ZZZZ	D3A643_NEISU				A0A0P0IVB5_9VIRU	WP_024408358.1	WP_052011064.1		JF502362	X1L4F8_9ZZZZ
A0A0K1KET4_9BACI	A0A149S4I8_9PROT	A0A1X7U2C0_AMPQE	A0A1Y0D2G6_9GAMM	R6TCL2_9FIRM	W7D3V6_9LIST	L8D4X6_9GAMM	B6EIP3_ALISL	K1V2X7_9ZZZZ	A0A0X7K2A3_PSEFL	A0A174GG61_9ACTN	A0A1R0LZE3_9ACTN	A0A1C6H4K2_9FIRM	A0A0H5Q1Z4_9ZZZZ		X1L1G2_9ZZZZ	A0A240UIJ0_9BURK	A0A1Q1FEF6_9EURY	A0A0D6JWQ4_9EURY	D0I3G4_GRIHO	UPI00047EC682	X1DSD5_9ZZZZ	E4ZC25_NEIL0				A0A0U4A5G7_9VIRU	WP_044771983.1	CCY69022.1		FJ159269	X1LBC0_9ZZZZ
A0A0T5X9P0_9BACT	A0A178I2Q9_9RHIZ	A0A1S3J441_LINUN	A0A178JC95_9VIBR	A0A0L9YAG0_CLOBO	A0A0N1CP16_9ENTE	N6VYH6_9GAMM	B6EMK7_ALISL	W1I3Y6_9BACT	A0A1C3GS55_9PSED	A4ED85_9ACTN	F3NAF2_9ACTN	W1I5C3_9BACT	A0A261FGU7_9BIFI		A0A126QUP9_9EURY	K2DIJ8_9ZZZZ	A0A2A2FIJ0_9EURY	D4GY30_HALVD	U4K2J6_9VIBR	UPI000A03C5B5	A0A1F9ZYX2_9EURY	G3Z1S4_9NEIS				A0A0U4C5P6_9VIRU	WP_067193806.1	WP_009246639.1		JF502353	X1LHJ0_9ZZZZ
A0A0T5XAF1_9BACT	Q003I8_OCHAN	A0A146QRE7_FUNHE	D9SII2_GALCS	A0A0M0A777_CLOBO	R2R4X8_ENTCA	K4PTZ3_SHEON	B6ENB9_ALISL	W1I1X8_9BACT	A0A0Q0DL08_PSEAP	W1I697_9BACT	L1KN80_9ACTN	A0A0U3GDL4_EUBLI	A0A0H5Q5R0_9ZZZZ		A0A120MI02_9EURY	A0A162JWK0_9GAMM	A0A2G1WG93_9EURY	L9UVY7_HALVD	A0A0H0XUC5_VIBVL		A0A133U3N0_9EURY	A0A0H5PWL9_9ZZZZ				A0A193AUM8_9VIRU	WP_049535277.1	WP_053167095.1		JQ305797	X1LP45_9ZZZZ
A0A0T5XCH9_9BACT	A0A0Q6EY42_9RHIZ	A0A146R834_FUNHE	A0A177JYP9_9PSED	A0A1X2J5S1_CLOBO	S0K0W0_9ENTE	A0A1Y0FWH4_9GAMM	B6ENX2_ALISL	W1I3Y9_9BACT	A0A098FZN7_9PSED	A0A1C5VBX2_9FIRM	A0A1C6S394_9ACTN	A0A1Q6JM43_9FIRM	A0A0H5Q6Q5_9ZZZZ		X1LWD9_9ZZZZ	L0WAR4_9GAMM	A0A1G9THH6_9EURY	M0FFM1_9EURY	A0A1V8MXV8_VIBVL		A0A133UCM0_9EURY	A0A0H5Q133_9ZZZZ				A0A286M9Q8_9VIRU	WP_049478725.1	CDB27189.1		JQ911766	X1LSH8_9ZZZZ
A0A174NXS3_ANAHA	Q2IVL1_RHOP2	A0A1S3D8H7_DIACI	Q2BRM4_NEPCE	A0A1X2J641_CLOBO	A0A1L8TLM7_ENTGA	A0A1M6EUD4_9GAMM	B6ENZ1_ALISL	A0A176VI65_MARPO	A0A1G5L066_ACIBA	A0A0H5PWP0_9ZZZZ	A0A1G6V755_9ACTN	A0A1V5TYI4_9FIRM	A0A0H5QLQ0_9ZZZZ		X1TR92_9ZZZZ	A0A1G7EGP3_9BURK	A0A0D6JQD4_9EURY	M0H073_HALGM	A0A086WQD7_9VIBR		A0A133UEW5_9EURY	A0A0H5Q1E6_9ZZZZ				A0A286M9Q9_9VIRU	WP_061863770.1	CDE72464.1		AY795982	X1LZ63_9ZZZZ
A0A178TBG1_9BACI	A0A0Q6YXK4_9BRAD	A0A183FW62_HELBK	A0A0H0XZC4_VIBVL	A0A1X2J8A5_CLOBO	A0A1L8TAC1_ENTGA	A0A1R4IT11_9GAMM	B6EP89_ALISL	R5UEF6_9BACT	A0A1J0EN49_9PSED	A0A0H5Q1F3_9ZZZZ	A0A1G7QUX7_9PSEU	A0A1C5P7I5_9CLOT	A0A0H2NV33_BIFBI		X1UB71_9ZZZZ	B7WUK6_COMTK	A0A0D6JQP8_9EURY	A0A0M9AHA5_9EURY	A0A0A5HQ64_9VIBR		A0A133UJ92_9EURY	A0A0H5Q2R5_9ZZZZ				A0A286M9R0_9VIRU	WP_061417941.1	WP_037404274.1		FM877473	X1LZP5_9ZZZZ
A0A1D7QZE9_9BACI	A0A160UEL2_BRASZ	A0A0M3I3W5_ASCLU	A0A1E5CP29_9VIBR	A0A1Q6LSB7_9CLOT	A0A0H5Q333_9ZZZZ	A0A1J4Y9A5_9PROT	B6EQ09_ALISL	W1I2Q8_9BACT	J3B3H5_9PSED	A0A1C6AUS2_9FIRM	A0A1G7UES3_9PSEU	A0A0H5QG47_9ZZZZ	E8MHG2_BIFL2		X1Q1C4_9ZZZZ	J0KNZ0_9BURK	A0A0W1RKF3_9EURY	A0A0M9AKC3_9EURY	A0A0D0IDE9_VIBHA			A0A1V5QFT0_9PROT				A0A286M9R2_9VIRU	WP_046467524.1	WP_044928503.1		JN618982	X1M4U8_9ZZZZ
A0A1G6AVX0_EUBOX	A0A175RBT2_9RHIZ	A0A0M3IKL5_ASCLU	A0A1V8MJX6_VIBVL	T0JDU0_9FIRM	A0A0F6IVL5_BACTU	A0A1Z7WQ90_9GAMM	B6EQ70_ALISL	A0A1X6QNN8_9MOLU	A0A1B5CWK0_9PSED	W1I434_9BACT	A0A1I4YVF1_9PSEU	A0A0H5PXX7_9ZZZZ	K2IM96_BIFBI		X1AJM5_9ZZZZ	A0A238DMS7_9BURK	A0A1M5RD95_9EURY	A0A0M9APV8_9EURY	A0A1B1VAX5_9VIBR			A0A1V5ZUG4_9BACT				A0A286M9R3_9VIRU	WP_038978316.1	BAK32345.1		DQ375456	X1M9V0_9ZZZZ
A0A1I0SMY7_9BACI	A0A0Q6ZWX4_9RHIZ	A0A183C067_GLOPA	A0A241NG38_VIBAN	A0A1U9V743_CLOPF	A0A2I0DMR5_9BACL	C0N6F9_9GAMM	B6ET60_ALISL	W1I1Z5_9BACT	A0A0P9NZQ5_PSESX	W1I656_9BACT	A0A1I5ID44_9PSEU	A0A0H5Q2W6_9ZZZZ	A0A2A1ZNF1_9BACT		X1JL78_9ZZZZ	A0A0E2Z9Y3_XANCA	A0A256J9R0_9EURY	A0A0P7GWR1_9EURY	A0A1B9NV06_ALILO			A0A0H5Q6X9_9ZZZZ				A0A290YK35_9VIRU	WP_017368666.1	CDC44519.1		KF551592	X1MD86_9ZZZZ
A0A1I0STI1_9BACI	A0A0Q8NIH5_9RHIZ	A0A0K9P4V4_ZOSMR	F7YJ41_VIBA7	B1RAD3_CLOPF	B1YMS4_EXIS2	A0A136HNN7_9GAMM	A0A1Y6CHK6_9PROT	A0A1X9Q113_9VIRU	A0A1H0MD67_9PSED	W1I7D7_9BACT	A0A1Q4D9F2_9PSEU	A0A0H5Q6C5_9ZZZZ	P74974_XYLFS		X1M3H3_9ZZZZ	A0A1B2N491_9GAMM	A0A256JFD2_9EURY	A0A162FUH5_9EURY	A0A1E3WJ74_9VIBR							A7J3Q4_9VIRU	WP_058211405.1	SCH17786.1		KM435321	X1MKB9_9ZZZZ
A0A1I0TGP8_9BACI	S0FQ70_9DELT	A0A0K9PZJ5_ZOSMR	A0A059ETM7_9MICR	B1V2L8_CLOPF	A0A1M9PVV0_9MYCO	A0A0W8JK33_9VIBR	A0A1Y6CS78_9PROT	A0A174UEL8_9BACE	F3FBZ0_PSESX	A0A0E9DRD0_CHLTH	A0A1Q8KUG0_9PSEU	A0A0H5QCM6_9ZZZZ	A0A0H5QPI0_9ZZZZ		X1NR25_9ZZZZ	A0A2H1RR06_9XANT	D3JVC6_9EURY	M0KCQ1_HALAR	A0A1E3WKV1_9VIBR							A7J3Q8_9VIRU	WP_061866456.1	CUP05665.1		GQ472984	X1MN66_9ZZZZ
A0A1V0DGZ9_9BACT	A0A087BGR3_9BIFI	A0A0K9NKR8_ZOSMR	A0A1V2XRF6_9BURK	A0A127EHN2_CLOPF	W1I291_9BACT	A0A160EVF2_9GAMM	A0A1F3WEP4_9PROT	A0A1C5N777_9BACE	A0A1I6W6Y4_9GAMM	A0A0H5Q653_9ZZZZ	A0A263D837_9PSEU	W1I6J9_9BACT	P74976_XYLFS		X1SU49_9ZZZZ	A0A0J9DTA9_9RALS	M0I9F6_9EURY	M0L7B3_HALJP	B8KDJ0_9VIBR							A7J3R2_9VIRU	WP_050238550.1	WP_018597672.1		HQ162271	X1MNG6_9ZZZZ
A0A1V0SSM5_SPOUR	A0A087BGT6_9BIFI	A0A0L8FLM6_OCTBM	A4JHD1_BURVG	A0A0W7YR31_9BACI	Q52745_RUMFL	A0A2D1WTD2_AERCA	A0A0M2UZP2_9BACT	A0A1D8MK81_9VIRU	N9LYE1_9GAMM	A0A0H5Q6Y0_9ZZZZ	A0A0K3BCC0_9PSEU	A0A1Y4RH36_9FIRM	P03627		A0A1G7L2H1_9EURY	A0A1R0MKG0_9NEIS	M0J7E8_9EURY	M0LIG8_HALJP	E8M0Y6_9VIBR							A7J3R4_9VIRU	WP_024393234.1	WP_023977019.1		KP752090	X1MPM8_9ZZZZ
A0A1V5VVR5_9SPIR	A0A087E1H6_9BIFI	A0A1I8AT22_9BILA	C6CMM1_DICC1	A0A1C6BLV0_9CLOT	A0A0E9FTR7_CHLTH	A0A2K3CI34_9GAMM	A0A1G3D551_9BACT	A0A1D8MKB1_9VIRU	N9M660_9GAMM	A0A0U1N3X1_CHLTH	A0A0M8XX99_9PSEU	R7FYU9_9FIRM			A0A1I4UPE8_9EURY	D0J5Q6_COMT2	M0JGM2_9EURY	H9ABL5_9VIRU	A0A1B9PJ89_ALIFS							B0YZG4_9VIRU	WP_029176301.1	KJZ87129.1		KM386645	X1MSD0_9ZZZZ
A0A1Z2V453_9BACI	A0A0F9M195_9ZZZZ	A0A1I7YDW6_9BILA	C6DHU7_PECCP	A0A1F8UY29_9FIRM	A0A0H5PWD5_9ZZZZ	A0A0M4NKE3_9GAMM	A0A1V5Z4D3_9BACT	A0A1X6QLE9_9MOLU	A0A1W1H094_9GAMM	B6FMZ0_9FIRM	A0A0N0AKU6_9PSEU	A6NQW4_9FIRM			A0A2A3T9S7_9ARCH	D8D6C4_COMTE	M0P471_9EURY	H9ABP2_9VIRU	A0A1X1MZ66_9VIBR							B0YZI4_9VIRU	WP_024390948.1	WP_038350939.1		AM701758	X1N122_9ZZZZ
A0A223FF52_9BACI	A0A0F8Y8B1_9ZZZZ	G0NF75_CAEBE	A0A0H3T502_VIBPH	W0U6C0_9FIRM	A0A0H5PXG9_9ZZZZ	Q0HSR3_SHESR	A0A1G3X3G4_9BACT	A0A1L2BKA5_9VIRU	V7DGL7_9PSED	R6WAW3_9FIRM	A0A1D8BRP2_9PSEU	A0A1Y4WJW5_9FIRM			A0A2E4JP23_9ARCH	A0A0M2LG36_COMTE	Q48304_9EURY	X1JDX4_9ZZZZ	A0A0D0HLK6_VIBHA							B4XXD0_9VIRU	WP_003095298.1	WP_009301216.1		KP663483	X1N3D9_9ZZZZ
A0A226QSR4_9BACI	A3K8F3_9RHOB	A0A183BU27_GLOPA	A0A0Q0UJS4_9VIBR	A0A0K9MHJ2_9BACI	W1I3G4_9BACT	W2UGE7_9GAMM	A0A1G3X4W9_9BACT	A0A0C5AFS7_9VIRU	A0A1Q3N6Y7_9GAMM	R9KXH1_9FIRM	A0A1H1G6U2_9ACTN	A0A0H5PZA5_9ZZZZ			A0A099T2F8_METMT	A0A1Y1IW04_COMTE	C7P0U9_HALMD	X1KIU9_9ZZZZ	A0A0F4PEY6_9VIBR							B4XXD3_9VIRU	WP_014571792.1	WP_013978550.1		JF694484	X1N5A2_9ZZZZ
A0A233VRR2_FINMA	A0A0E9DUK5_CHLTH	A0A1Y1N216_PHOPY	A0A0D1GIX1_VIBPH	A0A0R1GYC8_9LACO	W1I647_9BACT	A0A0L7Z4H5_VIBAL	D1AVC8_STRM9	R6PD44_9CLOT	N9M243_9GAMM	W1I6B5_9BACT	A0A1I6FHI1_9PSEU	A0A0E9ES43_CHLTH			X1CBT3_9ZZZZ	D0IWP2_COMT2	M0CML2_9EURY	V6DTE5_9EURY	A0A0H3ZKP6_9VIBR							B4XXD9_9VIRU	WP_017371219.1	WP_051600858.1		DQ641694	X1N798_9ZZZZ
A0A2A6AKS5_9BACI	I4M420_GARVA	A0A183BHX2_GLOPA	A0A0H3ZNL5_9VIBR	A0A174EQ03_CLOSY	W1I6H6_9BACT	R4YKU8_OLEAN	D1AW79_STRM9	W1I2N1_9BACT	A0A137YA48_ACIHA	W1I6S6_9BACT	A0A1I6Q3E4_9PSEU	A0A0H5QIP6_9ZZZZ			X1IT04_9ZZZZ	A0A023NRM3_9GAMM	A0A256KEF6_9EURY	D7DSJ5_METV3	A0A178JBS1_9VIBR							B4XXE5_9VIRU	WP_061343647.1	WP_021882760.1		KT878824	X1N7C9_9ZZZZ
A0A2G5X4U1_9BACL	A0A0H5QH55_9ZZZZ	A0A0B1TCY0_OESDE	A0A0H3ZU59_VIBSP	A0A1M5NJU1_9FIRM	A0A0S2W622_9FIRM	A0A1Y5DDV4_9GAMM	D1AWS4_STRM9	A0A1D8MK70_9VIRU	A0A150HSL6_9GAMM	A0A0H5QN70_9ZZZZ	C6WRJ2_ACTMD	D6E4T1_9FIRM			X1LV12_9ZZZZ	A0A2J0TJN3_STEMA	A0A0F7PCJ3_9EURY		A0A241NL62_VIBAN							B4XXE8_9VIRU	WP_058223604.1	CBL15233.1		AY044135	X1NAC8_9ZZZZ
A0A2G5ZK19_9BACL	A0A0H0XLB7_9SPHN	D4D2R3_TRIVH	A0A0P6Z0C8_VIBSP	A0A1M6LV20_9FIRM	A0A173YMK1_9FIRM	A0A1L6K9D9_9GAMM	D1AXL1_STRM9	A0A0C5AFT5_9VIRU	N9Q860_9GAMM	A0A0E9FVM0_CHLTH	R1GGN9_9PSEU	R6TQS0_9FIRM			X1M933_9ZZZZ	B2FRH9_STRMK	A0A1J4LZ15_9EURY		A0A2I8W2Y6_9VIBR							B4XXF7_9VIRU	WP_050484011.1	CCZ45692.1		KT879825	X1NGP6_9ZZZZ
A1ZGJ3_9BACT	M1UP37_9CORY	R1DPM6_EMIHU	A0A0T7DSU7_9VIBR	A0A1Y4NK05_9FIRM	A0A174IT72_9FIRM	A0A2D5VN66_PSESP	A0A064AIB6_9FUSO	U5KPA5_9VIRU	N8VFL6_9GAMM	A0A0H5Q716_9ZZZZ	A0A094P687_9PSEU	G5HM13_9FIRM			Q5VIV9_9EURY	K7S790_9HELI	A0A0H3YBU0_9EURY		K5UA56_9VIBR							B5AU26_9VIRU	BAM66968.1	WP_021629801.1		KC706605	X1NH09_9ZZZZ
A1ZJY1_9BACT	Q84GF4_CORGT	A0A077ZJM6_TRITR	A0A1E3WS37_9VIBR	N2AS36_9CLOT	A0A1C5QRM7_9CLOT	A0A1V0KTK9_9GAMM	D0GIC6_9FUSO	A0A0C5AG17_9VIRU	A0A009GC76_9GAMM	A0A158LH93_CHLTH	D7AXH5_NOCDD	A0A1C5L0K5_9CLOT			Q8J2Z8_9EURY	T1BP74_9ZZZZ	Q7ZA98_9EURY		A0A1J4QWR7_9VIBR							D0FM90_9VIRU	WP_019299400.1	WP_044942941.1		FN557522	X1NH87_9ZZZZ
B0S4E4_FINM2	A0A243VFC9_9CORY	A0A1I8BSW6_MELHA	A0A1R3ELF1_9VIBR	R9K2J9_9FIRM	G9YTN7_9FIRM	A0A0Q0I244_9GAMM	D0GMA6_9FUSO	A0A0C5AFU0_9VIRU	D5WYT7_THIK1	X8IT29_9FIRM	D7B718_NOCDD	R7JVM3_9CLOT			A0A2G1X4Z1_9EURY	A0A1I0XC39_9BURK	A0A256JA27_9EURY		A0A2C9PE54_9VIBR							D1M7U5_9VIRU	WP_000746010.1	WP_036328238.1		FN436001	X1NJ80_9ZZZZ
B2A1B2_NATTJ	E9L6F1_9CORY	A0A0L0VTC7_9BASI	E3BI12_9VIBR	A0A133KCZ0_9FIRM	J1H343_9CLOT	A0A0W1L292_9GAMM	U2SQ52_9FUSO	A0A0C5AFT2_9VIRU	A0A199RN15_9XANT	G8CNT2_9BACT	K0K9I2_SACES	A0A1C5NBL1_9FIRM			L9XY23_9EURY	G0AGW1_COLFT	L9XW89_9EURY		A0A1D8SFQ8_VIBMI							D4HTL4_9VIRU	WP_039694464.1	SCH60086.1		FJ665283	X1NJB6_9ZZZZ
B7JUN9_CYAP8	W1KX28_9SPHN	A0A0R0L7V2_SOYBN	A0A1A6IUT7_9VIBR	A0A133LPG0_9FIRM	R6MK59_9FIRM	A0A1Q2GZU6_9GAMM	A0A133ZYC9_9FUSO	A0A0C5ANC4_9VIRU	A0A1C3CYF8_9GAMM	A0A0E9F4G4_CHLTH	L7FDL4_9ACTN	A0A174XZV9_9FIRM			A0A133VHD7_9EURY	A0A0Q8E659_9GAMM	M0DD55_9EURY		A0A0J1GM75_9GAMM							D4HTL7_9VIRU	WP_003048523.1	WP_055838650.1		KT948785	X1NNU4_9ZZZZ
C9R902_AMMDK	A0A1T0CG46_9GAMM	A0A0R0HJL5_SOYBN	A0A1E5DYG4_9VIBR	A0A137SPZ8_9FIRM	A0A0H5PZN8_9ZZZZ	A0A1S0WN25_ECOLX	U2PM29_9FUSO	E5KIL8_9VIRU	A0A2E9HQK5_ACISP	A0A1C4GPE4_9ENTR	W2EJ23_9ACTN	R7B3G7_9BACE			X1KCC0_9ZZZZ	A0A161JIS6_9GAMM	A0A256J9S5_9EURY		A0A0J1JX80_9GAMM							D4HTM3_9VIRU	WP_044671103.1	WP_033495900.1		JN419005	X1NVP3_9ZZZZ
C9RD83_AMMDK	A0A1A8LLE8_9GAMM	A0A0R0GEG7_SOYBN	A0A1R3EM57_9VIBR	A0A1E8RGJ1_9FIRM	A0A0H5Q1F9_9ZZZZ	A0A1V2G8Y7_ECOLX	A0A1E9JL01_9FUSO	A0A1D8MKA4_9VIRU	N8QIA5_9GAMM	A0A1Y3S0I4_9LACO	A0A0F0L8T8_9MICO	A0A1Y4TWG4_9FIRM			X1LAX2_9ZZZZ	A0A180EYX4_9BACT	A0A2G1WGJ3_9EURY		A0A0J1K6V1_9GAMM							D4HTM9_9VIRU	EOB33201.1	WP_025221073.1		FJ972767	X1NYX2_9ZZZZ
D5BXD8_NITHN	A0A0S8H5E6_9BACT	A0A0D3CQ24_BRAOL	A0A2J6VQ34_9VIBR	B6W9W3_9FIRM	A0A0H5Q1N5_9ZZZZ	A7ZI05_ECO24	A0A1T4R0B9_9FUSO	A0A1L2BKZ6_9VIRU	N9M6L7_9GAMM	A0A0K8MXR9_9LACT	A0A1Q3LCR1_9MICO	A0A1Q3NM00_9BACT			X1LF04_9ZZZZ	W1I8U8_9BACT	L9XXV3_NATGS		A0A1Q9GA73_9GAMM							D4HTN5_9VIRU	WP_018380019.1	WP_036342632.1		JX122965	X1NZE9_9ZZZZ
D8KA43_NITWC	A0A0F9PQA3_9ZZZZ	A0A078JKX6_BRANA	A0A2J6VTC4_9VIBR	C2BG41_9FIRM	W1I5V9_9BACT	A0A1V2Z7P9_9ENTR	A0A1F6ZBA3_9ARCH	A0A1L2BKS4_9VIRU	A0A150HNF3_9GAMM	A0A0T8A2Q2_STREE	C8X874_NAKMY	A0A1Y3TGF2_9FIRM			X1QK90_9ZZZZ	A0A1W0CIX7_9NEIS	Q53C61_9EURY		A0A0C5WUA4_9GAMM							E1AYG8_9VIRU	WP_039670385.1	WP_002529618.1		GQ387369	X1NZH7_9ZZZZ
I4ZB90_9BACT	A0A1F9VBL4_9BACT	Q9M3G4_ARATH	A3UWJ9_VIBS1	C2CHL2_9FIRM	W1I9T0_9BACT	A0A1A9AUL7_PLESH	Q12YW6_METBU	A0A1X9Q0Z7_9VIRU	A0A0Q9PV81_9GAMM	Q2V6R3_LACLL	A0A0A0JXK4_9MICO	A0A166JXJ8_LACLC			X1KNL2_9ZZZZ	G2J4U8_PSEUL	A3QQZ1_9EURY		A0A0J1GQC5_9GAMM							E2D6E6_9VIRU	WP_003104234.1	WP_016667133.1		JN103438	X1P2J2_9ZZZZ
K9TW37_9CYAN	A0A0A0B893_9CELL	A0A0R0HYV9_SOYBN	A0A1T4W4L0_9GAMM	A0A0E9FE84_CHLTH	A0A0H5PWE8_9ZZZZ	A0A1Q4MCF4_AERSA	D1JIQ5_9ARCH	A0A1L2BKM3_9VIRU	A0A1B9KGD0_9GAMM	A0A0V8E7P5_LACLL	A0A0T2IHY0_9MICO	F9VGJ6_LACGL			M0NFX3_9EURY	A0A0Q7AUH8_9BURK	Y36K_HALSN		Q1Z9D9_9GAMM							E2D6E9_9VIRU	WP_018030886.1	AKO38848.1		KC176780	X1P7I2_9ZZZZ
M9LRL4_PAEPP	A0A0F9K9W8_9ZZZZ	E3M5H0_CAERE	A0A1A7UTT2_9VIBR	A0A134AEN6_9FIRM	A0A0H5Q0M4_9ZZZZ	Q8EJS8_SHEON	A0A147K043_9EURY	A0A1L2BL52_9VIRU	N8WGZ6_9GAMM	D4NX02_LACPA	A0A0M0F823_CELCE	G6F9Q2_LACLL			M0AXX4_9EURY	A0A1J5RFS4_9ZZZZ	Y35K_HALSI		Q6LIQ8_PHOPR							E2D6F8_9VIRU	KST89836.1	WP_023022037.1		DQ520943	X1PBK2_9ZZZZ
A0A0R1SHJ8_9LACO	A0A0B7HI90_9FLAO	A0A183F267_HELBK	A0A1E3WEX0_9VIBR	A0A1C6HYZ1_9FIRM	W1I5L5_9BACT	A0A136HEE7_9GAMM	A0A1D2R3F9_9EURY	A0A1D8MK59_9VIRU	N9RY22_9GAMM	K7ZBJ3_LACPA	A0A1G8Z9P9_9ACTN	N2AE14_9CLOT			X0ZAB4_9ZZZZ	W7Q5M2_9ALTE	Q47978_HALSI									F6KS47_9VIRU	WP_025016923.1	WP_052119337.1		KF661331	X1PFA7_9ZZZZ
A0A0R1SUS6_9LACO	A0A0B7IMU5_9FLAO	A0A0L8IFT7_OCTBM	A0A1E5BA06_9VIBR	A8SKM5_9FIRM	A0A1Y4PWZ4_9LACO	X0RSX8_9GAMM	A0A1D2R8V8_9EURY	A0A1L2BKN5_9VIRU	N9PXQ1_9GAMM	A0A0H5PVZ2_9ZZZZ	A0A1X7EPT1_CELCE	S0KKR6_9ENTE			X1K9Y4_9ZZZZ		Q48323_HALSP									G1C5G0_9VIRU	AEU41945.1	WP_022856850.1		NC_001412	X1PFH6_9ZZZZ
A0A2G6VFI6_CALBS	A0A0B7H461_9FLAO	J9LR77_ACYPI	A0A1J4QTU2_9VIBR	V9HVS6_9FIRM	A0A1Y4VWC9_9LACO	X0QCI4_9GAMM	A0A1F8UH00_9FIRM	W1I267_9BACT	N9EA81_9GAMM	D4JTD2_9FIRM	A0A286EL93_9ACTN	A0A0D6DUK2_9LACT			A0A0C5BR09_9ARCH		Q7M538_HALSP									G1C5H0_9VIRU	WP_052506726.1	KFI87454.1		KC898543	X1PI79_9ZZZZ
A0A1T5EPJ2_9FLAO	A0A250G2E9_9FLAO	A0A1R3GWC2_9ROSI	A0A1J4R0Z8_9VIBR	A0A0R1ZIB5_9LACO	A8YXH2_LACH4	A0A151JFU1_9VIBR	A0A0R1FEQ0_LACCA	A0A0E9FRV1_CHLTH	N9FM85_9GAMM	A0A0R3QHC2_9BILA	E6SBD1_INTC7	I7L8D3_9LACT			X1A2P9_9ZZZZ		A0A1I6QUQ4_9EURY									G1C5H7_9VIRU	WP_051176704.1	WP_052825216.1		AY309241	X1PIR5_9ZZZZ
A0A2G9M2G0_9ARCH	A0A0H5Q9I4_9ZZZZ	A0A0N5BYN4_STREA	A0A1M7Z2D7_9VIBR	A0A1Q6JM71_9FIRM	F1YXU3_9STRE	A0A1K1P6G6_DESDE	A0A0R2CXV5_LACPA	A0A1L2BKW9_9VIRU	N8ZP40_9GAMM	U7VC90_9FUSO	A0A1X1RFI3_MYCFA	A0A0P0N8S6_STRAP			A0A0H5Q1Y9_9ZZZZ		A0A178A8Z4_9BACI									G1C5I1_9VIRU	WP_036321578.1	WP_043170238.1		KT276896	X1PJT2_9ZZZZ
K4LCN8_THEPS	A0A1V5J5H6_9DELT	A0A0K0FT29_9BILA	A0A1Q9G807_9GAMM	A0A0R1SS87_LACSK	A0A1F0S4C1_9LACO	A0A1K1RPG1_DESDE	A0A143YY51_9LACT	A0A1L2BKH8_9VIRU	Q1Q873_PSYCK	Q48831_LACPN	A0A1M7QRC6_9ACTN	A0A139MG90_9LACT			A0A075G4G0_9ARCH		A0A256KFB9_9EURY									G1C5I5_9VIRU	WP_041290927.1	KFI81686.1		GU456685	X1PNI3_9ZZZZ
K4LF07_THEPS	Q2PHG5_9PROT	A0A090KVL9_STRRB	A0A2C9P8S2_9VIBR	A0A174XQ60_9FIRM	C2K014_LACRH	Q1MRZ3_LAWIP	A0A1Q9MPE0_LACCA	A0A1X9Q0U7_9VIRU	X0RCP2_9GAMM	A0A084A9Z4_LACLC	A0A1H2IU84_9ACTN	A0A1V0PA33_LACLC			X1EH42_9ZZZZ		M0I912_9EURY									G1C5I8_9VIRU	WP_054952722.1	WP_021975256.1		KC108902	X1PNZ3_9ZZZZ
Q2J9J6_FRACC	A0A0H5Q0N8_9ZZZZ	A0A0K0EC76_STRER	A0A2K1CF73_9VIBR	A5Z474_9FIRM	C5NZ18_9BACL	A0A1Y4D7T3_9DELT	K6RM71_LACCA	A0A1X9Q105_9VIRU	N9C5E5_ACIJU	A0A180ETQ8_9BACT	A0A1H2L274_9ACTN	K6R8K5_LACCA			X1R948_9ZZZZ		L9ZF51_9EURY									G1C5J1_9VIRU	WP_022765681.1	NP_613078.1		KT388076	X1PQI6_9ZZZZ
W9CV23_9ACTN	A0A1T2BUQ7_9RHOB	A0A0N4Z359_PARTI	A7N3A7_VIBCB	R7BKC3_9FIRM	A0A1G6A853_9STRE	A0A109WAD1_9DELT	K8Q8Q6_LACRH	A0A1L2BKV5_9VIRU	A0A1G9EJ87_9GAMM	A0A1L8SJ93_9ENTE	A0A1H5PLX8_9ACTN	A0A0R1ZJN5_9LACO			X1DSC5_9ZZZZ		M0LXB1_9EURY									G8E0N0_9VIRU	WP_044762265.1			KT388078	X1PRM5_9ZZZZ
A0A1G2G3K1_9BACT	A0A1W6P3T4_9RHOB	A0A1I8C668_9BILA	E8LW36_9VIBR	A0A0M6WJ40_9FIRM	A0A1X0WYQ9_STROR	A0A1K1RIK3_DESDE	S0N4P6_9ENTE	A0A1L2BKK4_9VIRU	A0A1C3NR59_9XANT	A0A1S1F897_9STRE	A0A0K1JN23_9MICO	A0A2D1KSL5_9LACO			X1GZJ6_9ZZZZ		M0EPS9_9EURY									G8E0N6_9VIRU	WP_020999261.1			DQ400847	X1PSF5_9ZZZZ
U5N7X3_9BURK	A0A0H5Q4U5_9ZZZZ	A0A183G748_HELBK	L8XHD9_9VIBR	A0A0M6X0W4_9FIRM	A0A1X1GNZ8_STROR	A0A212KE27_9DELT	S2QS53_LACPA	A0A1Q6T2R9_9PROT	N9BAQ1_9GAMM	Q52222_LEULA	A0A0Q9MRA2_9MICO	A0A0X3RLS7_STRAD			X1JXX1_9ZZZZ		D4GS60_HALVD									H6VXN8_9VIRU	WP_018376545.1			JF451352	X1PWL8_9ZZZZ
W4LSE8_9BACT	A0A1V5VU13_9CHLR	A0A183GEZ6_HELBK	U3CED4_9VIBR	A0A173VZE5_9FIRM	A0A1X1ILF1_STROR	B6WSV5_9DELT	A0A015KSX9_9BACL	A0A1L2BL69_9VIRU	U7NMH6_9ALTE	Q5W325_LACPN	A0A161I380_9MICO	A0A0D0SDW2_STAGA			X1LIK5_9ZZZZ		L5NU05_9EURY									H6VXP1_9VIRU	WP_003032217.1			KF358470	X1PYB0_9ZZZZ
A0A1W1IGL6_9LACT	A0A1V5VM67_9CHLR	A0A1B0CVT6_LUTLO	R4YKP8_OLEAN	A0A174M076_9FIRM	A0A2I1YYB7_STRMT	A0A1M6LRA7_DESDE	A0A1G4PWM0_9BACL	W1I4H4_9BACT	A0A0S4V4H6_RALSL	A0A0E9DQ41_CHLTH	A0A1G9A346_9ACTN	A0A2A4H2Y5_9STAP			X1LPF2_9ZZZZ		M0DBN7_9EURY									H6VXP4_9VIRU	WP_000791389.1			AY083351	X1PZN8_9ZZZZ
A0A1Y4RA72_9FIRM	A0A1K2HQ47_9BURK	F2UH78_SALR5	Q15Y22_PSEA6	A0A174VS17_9FIRM	S3BFX8_9STRE	A0A1N6IFB7_9DELT	A0A1V5M0A5_9FIRM	A0A1L2BKT8_9VIRU	A0A0D0H6A2_9BURK	A0A0H5PZI7_9ZZZZ	A0A1J4N127_9ACTN	A0A2K1DQY0_KLEPN			X1LVB6_9ZZZZ		A0A1G6SN56_9EURY									H6VXP7_9VIRU	WP_024400359.1			HM163576	X1PZW6_9ZZZZ
A0A143YJ44_9LACT	D7DKD5_METV0	R7QT46_CHOCR	A0A0X8GNZ2_9BURK	A0A174XIR5_9CLOT	A0A0U5K2M5_LACRE	A0A0H3AB96_DESVV	A0A0F2JG58_9FIRM	A0A1D8MK80_9VIRU	A0A132E1U3_BURVI	G8CNR9_9BACT	A0A1T5IQX9_9MICO	A0A2K4AF40_STAIN			X1NMA7_9ZZZZ		M0D9V5_9EURY									H9A241_9VIRU	WP_004183001.1			U49907	X1Q2W3_9ZZZZ
Q0SSK7_CLOPS	A0A1G0D1D0_9PROT	R7QUK6_CHOCR	A0A133XLA7_9RHOO	A0A1C5RY68_9FIRM	A0A2I1N7L2_9LACO	A0A1M7TPT6_9DELT	A0A0H3J1V1_CLOPA	A0A1D8MK73_9VIRU	A0A1B4MW37_9BURK	W1I557_9BACT	A0A1W1YTD1_9MICO	W1I449_9BACT			A0A075GYH0_9ARCH											H9A247_9VIRU	WP_024385235.1			GU734126	X1Q3F4_9ZZZZ
Q0SVH6_CLOPS	A0A286C5C1_9PROT	A0A0B7NHG3_9FUNG	A0A0Q4R5X7_9BURK	A0A1E3UGN9_9FIRM	C7XL13_9LACO	S2KWY4_BILWA	A0A0H3J7Y5_CLOPA	A0A0C5AFS4_9VIRU	A0A1V2VEE3_9BURK	A0A1Y2UEQ0_LACRE	E9UPC6_9ACTN	W1I5U7_9BACT			A0A075HD79_9ARCH											H9A250_9VIRU	WP_001034312.1			JQ821386	X1Q4D6_9ZZZZ
A0A0L7FED7_CLOBO	A0A0R0MBV2_9BURK	K0SCG0_THAOC	A0A0S9F1E4_9BURK	B0NAT9_CLOSV	C8PBK5_9LACO	A0A1F9KYD2_9DELT	A0A0H4PIL8_9BACT	W1I2P0_9BACT	A0A1V2XKT5_9BURK	A0A1W6BZG0_9PROT	A0A1H6E7T9_9ACTN	A0A0R1RA59_9LACO			A0A075HEC7_9ARCH											H9A253_9VIRU	WP_000044268.1			LN848759	X1QAA0_9ZZZZ
Q331U4_CBCP	A0A0K1J4D8_9RHOO	A0A0L8GU97_OCTBM	A0A1R0LLG2_9NEIS	H7BUL9_9VIRU	E1NNN1_9LACO	A0A060DJD4_AZOBR	A0A1G5EGL8_9FIRM	A0A1L2BLC7_9VIRU	A0A238GYB2_9BURK	A0A0Y7F8R5_LISMN	A0A1C3P4F3_9ACTN	R5WQX2_9DELT			I3D2U7_9ARCH											H9A269_9VIRU	CMU27730.1			FJ665629	X1QKE3_9ZZZZ
A0A239RSL9_ACIJO	F5RAJ5_METUF	A0A0L8HU10_OCTBM	Q1N4Q7_9GAMM	A0A1Y4I839_9FIRM	N1ZWD9_9LACO	A0A0N7I7E2_AZOBR	A0A1G6DHE7_9FIRM	A0A1L2BKJ2_9VIRU	A0A291CTD2_BURTH	A0A1V0NSE9_LACLC	A0A1V2IH47_9ACTN				X1B5I2_9ZZZZ											H9A272_9VIRU	WP_047206721.1			FJ665634	X1QPA4_9ZZZZ
A0A2A9FPQ7_9ALTE	A0A087NZ21_BURPY	X8J1W8_9HOMO	A0A0W1SMX3_9GAMM	A0A0C7R1L5_PAESO	J8I6Q0_BACCE	A0A0F9W207_9ZZZZ	R0CT82_9FIRM	A0A1L2BKK8_9VIRU	A4G2F0_HERAR	A0A2A5SW85_LACLC	A0A062WVK5_9ACTN				A0A075HL91_9ARCH											H9A287_9VIRU	WP_000201649.1			JX458740	X1QPQ7_9ZZZZ
A0A2H5CQB5_EDWTA	A0A118KL49_BURCE	R1EYM8_BOTPV	A0A2E4NMZ6_9GAMM	A0A1C5VDV4_9CLOT	R7BAZ7_9FIRM	W7QL61_9GAMM	A0A1C5Y8G0_9FIRM	A0A1L2BKK9_9VIRU	A4G672_HERAR	R3WMW5_9ENTE	A0A0P7BNL1_9ACTN				A0A081RL90_9ARCH											I4CM95_9VIRU	WP_056938517.1			GU734126	X1QQC7_9ZZZZ
A0A0F9F0B9_9ZZZZ	A0A0N9LHI6_9GAMM	A0A1R3FW31_9ROSI	A3Y8N1_9GAMM	A0A0A8VXR1_PAESO	R6IXF2_9CLOT	A0A1H9RCY5_9GAMM	A0A1V0QFH1_9FIRM	A0A1X9Q0W4_9VIRU	B4EDL0_BURCJ	T0VJZ4_LACLC	A0A0P7C7B9_9ACTN				A0A087RWY3_9ARCH											I4CM98_9VIRU	ADX23728.1			KF806702	X1QX17_9ZZZZ
A0A1E3G158_9BACT	I3CFG3_9GAMM	C7IX34_ORYSJ	A0A1V2EZQ3_AERHY	A0A0A8W3E6_PAESO	A0A1C6E795_9CLOT	A0A1U9R9Z4_9GAMM	D4RXM6_9FIRM	A0A1X9Q0Y1_9VIRU	A0A106DT68_9BURK	U6RY52_ENTFL	A0A0S4R005_9ACTN				A0A2H1EGB3_9ARCH											I4CMA1_9VIRU	WP_003024533.1			JQ948051	X1QY53_9ZZZZ
A0A1F5VJR9_9BACT	A0A0M9CVA0_9GAMM	Q2R017_ORYSJ	A0A1E5CLD2_9VIBR	A0A0J0TYL5_PAESO	W1I5W8_9BACT	T2LDN8_9GAMM	K1TFB2_9ZZZZ	A0A1L2BL59_9VIRU	A0A1R1JEL7_9BURK	A0A1D2KBT5_BROTH	A0A1S1QQ50_9ACTN				X0YCY9_9ZZZZ											I4CMA4_9VIRU	WP_020997784.1			AF329882	X1R6J1_9ZZZZ
A0A1G1E018_9BACT	A0A0M3AJM8_9GAMM	Q84QR0_ORYSJ	O80256_9VIRU	A0A1C6E1I5_9FIRM	F7JR73_9FIRM	W7PZW1_9GAMM	A0A1Q8TX37_BACPF	A0A1L2BKP1_9VIRU	A0A1V2VMY3_9BURK	W7D2V3_9LIST	E3IUL4_FRAIE				X1KHZ9_9ZZZZ											I4CMA7_9VIRU	WP_044774450.1			AF003952	X1REV1_9ZZZZ
A0A1G1HVD0_9BACT	A0A1C2X1D8_ACIPI	Q6ATF7_ORYSJ	R9TE46_9VIRU	A0A1Q6KU84_9FIRM	A0A1V4VQD3_9FIRM	A0A139C6H9_9GAMM	A0A0B5QQ84_CLOBE	A0A1L2BLB9_9VIRU	A0A1W6ZD09_9BORD	A0A0E9EV38_CHLTH	F8B107_FRADG				X1Q9C1_9ZZZZ											I6XG63_9VIRU	WP_039677656.1			KJ437668	X1RIB2_9ZZZZ
A0A2G9YL02_9BACT	A0A1H3NQC0_9GAMM	I1QHE4_ORYGL	U4DX00_9VIBR	A7AY38_RUMGV	A0A1Q6N473_9FIRM	A0A0D5M545_9GAMM	A0A1S6GAL8_CLOBE	A0A0G2UK17_9VIRU	A0A225MSJ1_9BURK	A0A0H5PV67_9ZZZZ	F8B4F8_FRADG				X1ASL9_9ZZZZ											I6XPI9_9VIRU	CGE81062.1			Q80GM6	X1RJI6_9ZZZZ
A0A1V4W9K0_9FIRM	A0A1H8XHP4_9GAMM	B9G073_ORYSJ	A0A1V3GG48_9GAMM	A0A0M6WUA0_9FIRM	R7R8N6_9FIRM	A0A0F7LMZ9_PHOTE	A0A1S8SBH9_CLOBE	A0A1L2BKB7_9VIRU	A3P005_BURP0	A0A0H5PYY3_9ZZZZ	Q2J523_FRACC				X1LSB1_9ZZZZ											I6XTJ7_9VIRU	WP_015647385.1			KJ437665	X1RMP5_9ZZZZ
A0A1V5PJJ1_9BACT	A0A241YC07_ACIBA	Q0JNT8_ORYSJ	A0A0B7JFS9_PHOPO	A0A173RY98_9FIRM	A0A0P8W648_9CLOT	A0A176X587_ENTCL	A0A1S8SW18_CLOBE	A0A1L2BKX2_9VIRU	A0A1K0K0A1_CUPNE	A0A0H5Q035_9ZZZZ	A0A1E4I3S9_9PSEU				X1KCR0_9ZZZZ											J9PN41_9VIRU	WP_032497992.1			GQ273988	X1RPH1_9ZZZZ
A0A0K8MET0_9PROT	C0VLS7_9GAMM	A0A0B7FA18_THACB	A0A1Y6KV79_9GAMM	A0A174M6L0_9FIRM	A0A1B6A5H0_9BACI	A0A181XRP7_KLEOX	A0A1W7LMJ7_CLOBE	A0A1L2BKK3_9VIRU	A0A023Z2S4_ECOLX	A0A0H5Q2X5_9ZZZZ	A0A1G7RJB8_9PSEU				X1M3W2_9ZZZZ											J9PNK6_9VIRU	WP_027972054.1			P0C647	X1RR14_9ZZZZ
D9QSK8_ACEAZ	N9M3L8_9GAMM	H6QPT5_PUCGT	A0A1Y6MD93_9GAMM	A0A174ZJH9_9FIRM	A0A150YI38_9BACI	A0A1Y2SDT7_9GAMM	A0A1W7LSS0_CLOBE	A0A1L2BKF6_9VIRU	A0A027TC23_ECOLX	A0A0H5QCJ2_9ZZZZ	H5WWL6_9PSEU				X1B0G6_9ZZZZ											M1S3J5_9VIRU	WP_053092713.1			KJ437669	X1RT87_9ZZZZ
A0A0G1EBI8_9BACT	S3U3A1_ACIBA	A0A0C4EKA0_PUCT1	L8JEE7_9GAMM	A0A1C5NF71_9FIRM	A0A1F6H654_9BACT	A0A2A7VN11_YERPU	A0A1W7LWV4_CLOBE	A0A0E9DSX0_CHLTH	A0A028E428_ECOLX	W1I5F3_9BACT	A0A1G9GWE2_9ACTN				X1CUQ6_9ZZZZ											M1T7S7_9VIRU	ABJ73998.1			JQ361910	X1RWN0_9ZZZZ
A0A1F9DBZ8_9DELT	Q5QKY1_NEIFL	A0A0C4F7G0_PUCT1	A0A1N7B417_9GAMM	A0A1C5T420_9FIRM	A0A1G2UZ79_9BACT	A0A0G3SDS0_KLEOX	A0A1V1U7G6_9FIRM	A0A158LGT2_CHLTH	A0A029ICA4_ECOLX	W1I7X5_9BACT	A0A1M7QUU5_9ACTN				M4YK32_THEXX											M1TFW7_9VIRU	WP_017649267.1			KJ210622	X1RY98_9ZZZZ
A0A1V4MG87_9DELT	A0A1U8Q0A1_NELNU	A0A0C4F7J2_PUCT1	A0A1B9NTT8_ALILO	A5ZRX8_9FIRM	A0A1G2MXT7_9BACT	A0A263W778_RAOPL	A0A0B5QG27_CLOBE	A0A1L2BKK7_9VIRU	A0A064TW62_ECOLX	A0A1Y3ZK55_9FIRM	A0A2G6XB82_9ACTN				X1RQ24_9ZZZZ											M9V0M9_9VIRU	WP_003035134.1			HM122238	X1RYC2_9ZZZZ
A0A1W9SYG1_9DELT	A0A0H5Q7K3_9ZZZZ	A0A0C4EVN2_PUCT1	A0A1S6HKS7_9GAMM	B0NDE1_CLOSV	A0A0C7LHV7_PAESO	A0A2J4PEM8_9ENTR	A0A0H3J5X6_CLOPA	A0A1L2BKN8_9VIRU	A0A070FI00_ECOLX	A0A0E9F9A6_CHLTH	A0A1Q9S9T3_9PSEU				X1RZQ1_9ZZZZ											Q537X6_9VIRU	WP_049476139.1			JQ948053	X1S1A5_9ZZZZ
A0A010Z3T6_9CLOT	A0A0H5Q8X9_9ZZZZ	A0A0C4F9M6_PUCT1	B8CP57_SHEPW	R5R9G3_9FIRM	M5AH68_LACBR	A0A2J4RLI5_9ENTR	A0A0H3J900_CLOPA	A0A1L2BKR5_9VIRU	A0A080J5I8_ECOLX	A0A0H5PZY4_9ZZZZ	A0A1C5GQH2_9ACTN				X1TUR7_9ZZZZ											S5YU43_9VIRU	WP_014623544.1			JQ948069	X1S1F4_9ZZZZ
A0A074IXI9_STRSL	A0A0L0UP86_9BASI	A0A0C4FAH5_PUCT1	A0A1C3JGK5_9VIBR	R7GR95_9FIRM	A0A0P7L5T4_9LACO	A0A097R5E8_HAFAL	A0A1I7JZL8_9CLOT	A0A1L2BKR6_9VIRU	A0A085P5V3_ECOLX	A0A0H5Q361_9ZZZZ	A0A1Q4DW17_9PSEU				A0A2G1X167_9EURY											W0FAP4_9VIRU	KEQ49321.1			HQ113104	X1SHW7_9ZZZZ
A0A074IXU2_STRSL	A0A263PKR2_PSEAI	A0A0C4F7E8_PUCT1	A0A1E5F5L5_VIBSP	R9K567_9FIRM	A0A1M6TSY2_9CLOT	A0A2C6DN55_9GAMM	A0A1M6QTY9_9CLOT	W1I489_9BACT	A0A085PB76_ECOLX	A0A0H5Q743_9ZZZZ	A0A1Q8KNV0_9PSEU				M0NJL0_9EURY											W0FE39_9VIRU	KXT86702.1			JQ948061	X1SIA3_9ZZZZ
A0A089N194_9BACL	X1PX44_9ZZZZ	A0A180GR14_PUCT1	A0A1R3F4J2_9VIBR	R9NHS8_9FIRM	A0A239B5W7_9FIRM	A0A2C6DS17_9GAMM	A0A1R1L2A6_CLOPA	A0A1L2BKF9_9VIRU	A0A0A3UHK4_ECOLX	W1I360_9BACT	D2PS50_KRIFD				P94911_9EURY											W0FFC4_9VIRU	WP_045759092.1			JQ948088	X1SN61_9ZZZZ
A0A095ZDN8_9FIRM	A0A0H5Q284_9ZZZZ	A0A168KWM2_ABSGL	A0A1V8MBH7_VIBVL	W0FH49_9BACT	A8MHT4_ALKOO	A0A2J9EH43_9GAMM	A0A1S8MYE9_CLOSA	A0A1L2BKC8_9VIRU	A0A0D8W9L9_ECOLX	W1I8I9_9BACT	A0A1C5HCX0_9ACTN				M0NGH7_9EURY											H2ESE4_BTPV1	WP_049499636.1			KJ437671	X1UKL2_9ZZZZ
A0A096CLE7_9FIRM	A0A080M151_9PROT	A0A163LN73_ABSGL	A0A1V8MEE8_VIBVL	A0A1C5M2V1_9CLOT	A0A1J9WPA6_BACAN	A0A086G742_9GAMM	A0A1S8RD58_CLOBE	A0A1L2BKI2_9VIRU	A0A0E1L7U2_ECOLX	A0A0H5QCJ6_9ZZZZ	A0A1C5I6L0_9ACTN				M0NG80_9EURY											A0A0B5CUN1_9VIRU	WP_067483596.1			DQ458791	X1VP21_9ZZZZ
A0A0A1DWD3_STRSL	Q1KS48_9BURK	A0A168L7Z5_ABSGL	A0A1V8MR58_VIBVL	A0A1C6BIV0_9CLOT	A0A0G1HR11_9BACT	A0A0F1AHG0_9ENTR	G7M0L1_9CLOT	W1I2D6_9BACT	A0A0E1LV90_ECOLX	R5LPG3_9MOLU	A0A1C5K0F1_9ACTN				X1NSG5_9ZZZZ											E0XJJ4_9VIRU	WP_034704841.1			KT214373	X1VV90_9ZZZZ
A0A0A2TVM1_9BACL	A0A015M1F0_9GLOM	A0A1E1L8V3_9HELO	A0A2H9XB52_VIBVL	A0A1Q6MQK9_9FIRM	A0A074LMA7_9BACL	A0A1X3IE36_ECOLX	G7M598_9CLOT	A0A186YBN0_9VIRU	A0A0E1LVV5_ECOLX	A0A0H5Q0X0_9ZZZZ	A0A1C5KCV4_9ACTN				X1RR68_9ZZZZ											Q6JL80_9VIRU	CCY61699.1			JX094280
A0A0A2U407_9BACL	A0A0H5QQP6_9ZZZZ	A0A080YW04_PHYPR	A0A2J6UAG2_9VIBR	V1CF30_9FIRM	A0A1F6DCZ9_9BACT	A0A209AIB0_YERFR	T0NE56_9CLOT	A0A1L2BK55_9VIRU	A0A0H2V824_ECOL6	A0A0H5Q1M0_9ZZZZ	A0A1K0FCB9_9ACTN				X1MID6_9ZZZZ											A0A1C8Z4R5_9VIRU	KXT29039.1			KM598389
A0A0E2P6E5_9STRE	A0A0H3ZRG5_VIBSP	A0A182N6N5_9DIPT	A0A1L1PDB7_HYDIT	A0A1Y4H0P0_9FIRM	A0A1E5GPS2_9ENTE	A0A0B6FHD2_YERFR	W1UAM6_CLOBU	A0A1L2BK92_9VIRU	A0A0H3PNG1_ECO5C	R7HEM9_9MOLU	A0A1Q4Z5Y7_9ACTN				X0ZKM6_9ZZZZ											A0A1W5PV85_9VIRU	CCZ68460.1			KJ547627
A0A0E2QEZ8_STRTR	A0A0H5Q2A8_9ZZZZ	A0A177TVK6_9BASI	A0A103F7K8_9BURK	G9RV34_9FIRM	A0A1E5KTB6_9ENTE	W7Q871_9ALTE	W1WRM3_9ZZZZ	A0A1L2BK99_9VIRU	A0A0K3G4T5_ECOLX	A0A0U0N273_STREE	A0A1Q5HRB1_9ACTN				X1A8H5_9ZZZZ											A0A286MGT1_9VIRU	SCG87263.1			KJ547626
A0A0E4CW51_9BACL	A0A0H5Q0R6_9ZZZZ	A0A0G4F3Q2_VITBC	A0A1V0KXB1_9GAMM	T0EDI5_PAESO	A0A059MXZ2_ENTFL	A0A0Q2MVN9_VIBFU	A0A1C6B5X2_9CLOT	A0A1L2BKA7_9VIRU	A0A0K4HR73_ECOLX	A0A1D4S0Y4_STASA	F4FEH9_VERMA				A0A0F8W4U4_9ZZZZ											A0A286MGT2_9VIRU	YP_006961027.1			KJ547634
A0A0E4CX67_9BACL	M9WRR9_AERHY	A0A015LXF0_9GLOM	A0A0F9Z3Q7_9ZZZZ	A0A1H6WZ58_9LACO	A0A0J1KZH1_9BACI	A0A0X8LIQ1_VIBFL	A0A1V1P3Z0_9DELT	A0A1L2BKB0_9VIRU	A0A0K5DIW5_ECOLX	A0A1V4T113_9GAMM	I0LAK6_9ACTN				A0A0F9KF66_9ZZZZ											A0A2H4N9S5_9VIRU	YP_003617079.1			KJ547636
A0A0F3HTA7_STRSL	A0A0D5YP75_ACIBA	F5HAL6_CRYNB	C1D583_LARHH	I0GPY4_SELRL	A0A0M2CI28_ENTFL	A0A1Q9HEE6_9VIBR	A0A1W1HIA1_9DELT	A0A1L2BKD4_9VIRU	A0A0K5SAZ2_ECOLX	R7A431_9FIRM	A0A1Q4U8N6_9MYCO				A0A0F9LHZ5_9ZZZZ											A9RAH9_9VIRU	ABC65805.1			GQ365709
A0A0F7PU80_9LACO	A0A0M3AK89_9GAMM	A0A0L8GHT5_OCTBM	C1DBH5_LARHH	A0A1B3WMG3_9CHLR	A0A0N0KRS5_9ENTE	Q5E061_VIBF1	A0A142Y0R5_9PLAN	W1I5C9_9BACT	A0A0K5Z9U6_ECOLX	U2QZX4_9FIRM	A0A1X1YU48_9MYCO				A0A0F9NCU1_9ZZZZ											B5SUY6_9VIRU	WP_011161011.1			KT862253
A0A0F7PZ09_9LACO	W1I6T3_9BACT	A0A0G4HEZ5_9ALVE	C1DCI4_LARHH	A0A1Y4B8W5_9FIRM	A0A174EG78_9FIRM	A0A1C7FFN9_9VIBR	A0A1Q9YMV5_9FIRM	A0A1Y4QWW5_9FIRM	A0A0M7PMQ1_9BURK	K9S0F4_9MOLU	D6Z8Y4_SEGRD				X1ALC2_9ZZZZ											C7FFR9_9VIRU	ABC65794.1			JQ412056
A0A0K1FGM9_9FIRM	A0A0Q1HW90_ACIBA	A0A1X6NUC9_PORUM	A0A0M3LNQ7_9CAUD	A0A1A7T7B7_ENTFC	A0A174FAI0_9FIRM	A0A1E3WF05_9VIBR	D8FFL8_9DELT	A0A1L2BKF2_9VIRU	A0A0Q3K7D8_ECOLX	Q9F870_9MOLU	A4TBA1_MYCGI				X1SNT7_9ZZZZ											G1JYZ2_9VIRU	YP_001966814.1			KJ547637
A0A0M0GH98_SPOGL	A0A0H5Q4M3_9ZZZZ	A0A1X6P0A4_PORUM	A0A0M3LPX8_9CAUD	A0A200ILG2_9ENTE	A0A174FB21_9FIRM	A0A1E3WL96_9VIBR	A0A1H2HIC4_9PSED	A0A1L2BK85_9VIRU	A0A0V7X070_ECOLX	Q9WW80_MYCMY	A0A0D8HDG3_9ACTN				X0ZLI7_9ZZZZ											O41854_9VIRU	ODR34583.1			KJ547639
A0A0M0VRZ4_9BACI	A0A0H5Q7E6_9ZZZZ	A0A1X6PGC3_PORUM	A0A0M3LSC6_9CAUD	A0A242D6J4_9ENTE	A0A174I1U6_9FIRM	A0A1N7IY93_9GAMM	A0A1N6P2N9_9GAMM	A0A1L2BK65_9VIRU	A0A192ELT5_ECOLX	K9RZQ3_MYCCA	N6X4T5_9ACTO				X1CN47_9ZZZZ											O56136_9VIRU	WP_028509833.1			KJ547638
A0A0M1VXP5_FUSNV	A0A1S9ZFP9_9GAMM	A0A1X6PHM6_PORUM	E2P781_MANHA	A0A242D6R2_9ENTE	A0A174YJ85_9FIRM	C4LDJ4_TOLAT	A0A2E9DMP1_9GAMM	A0A1I5MWK6_9FIRM	A0A1E5WU19_ECOLX	K9RZU9_9MOLU	A0A178WRG0_9PSEU				A0A0F9H5U6_9ZZZZ											O56138_9VIRU	CCZ93342.1			KJ547640
A0A0M2CQH4_ENTFL	A0A1G5LZH6_ACIBA	A0A1X6PI66_PORUM	A0A084EX63_HAEPR	C9CM09_ENTCS	A0A179ERH5_ENTTH	A0A165J629_9GAMM	M2ADY5_9PLAN	A0A1L2BKA2_9VIRU	A0A1L4IR36_ECOLX	K9RZV9_MYCCA	A0A1J0W155_9NOCA				UPI0006798DA0											REP68_AAV2S	WP_019282500.1			KT862245
A0A0M2VQT3_9BACL	N9HKY0_ACIBA	A0A1X6PID1_PORUM	A0A145QYL2_HAEPR	F0EIF7_ENTCA	A0A1C5YJ15_9FIRM	A0A1S8CD13_9GAMM	M2AKA4_9PLAN	A0A1L2BKC0_9VIRU	A0A1M0CMW6_ECOLX	K9S0Z1_9MOLU	A0A1H0CLU8_9PSEU				X1FIU6											Q1I031_9VIRU	WP_002578150.1			KT862243
A0A0R1JS49_9LACO	A0A009FU61_ACIBA	A0A1X6NVG2_PORUM	A0A1T0A5P6_HAEPR	R2QME6_9ENTE	A0A1C5ZSJ7_9FIRM	A0A0G3S2D6_KLEOX	M2AWM8_9PLAN	A0A1L2BKD1_9VIRU	A0A1M0D1Y2_ECOLX	K9RYC6_9MOLU	A0A231H0B1_9NOCA				UPI000C1F649D											Q1I033_9VIRU	CUN62864.1			KT732792
A0A0S2ZKG3_9FUSO	D9MWN8_9BACT	A0A1X6P088_PORUM	A0A0A2XFT8_9PAST	T2NMR8_ENTFC	A0A1C7HXJ1_9FIRM	A0A0G3SEE6_KLEOX	M5SCK5_9PLAN	A0A1L2BKD3_9VIRU	A0A1M0L7A5_ECOLX	A0A075TL35_LACPE	K0ELP3_9NOCA				A0A2H1EGB3											Q2LD61_9VIRU	CDE19587.1			KF413620
A0A0S2ZLU9_9FUSO	A0A1E5KJV9_9GAMM	A0A1X6P9S0_PORUM	A0A0A2YBU1_9PAST	A0A1G9H030_ENTCA	A0A1E5KU31_9ENTE	A0A264R707_KLEOX	M5SFY4_9PLAN	A0A1L2BKE2_9VIRU	A0A1M2G3M0_ECOLX	A0A0C4K4X6_9BACI	W5W133_9PSEU				X1DNB9											Q5Y9B3_9VIRU	YP_006939186.1			KT732814
A0A0U0CZP1_STREE	A0A0H5Q0R7_9ZZZZ	W5LVL5_LEPOC	A0A0A3A1E9_9PAST	A0A1E5GTZ0_9ENTE	A0A1H8J486_9BACI	A0A2A2STT5_KLEPN	A0A1E5A6K8_9GAMM	A0A1D8MK67_9VIRU	A0A1M2HNS1_ECOLX	A0A0D0GXA8_LACBR	H5XKY6_9PSEU															Q5Y9B5_9VIRU	WP_002821392.1			KT732806
A0A0X3Y0X5_FUSNC	A0A0H5Q8D2_9ZZZZ	A0A0L8HH64_OCTBM	A0A0E3C7U6_9PAST	R6FVP0_9CLOT	A0A1L8R8E3_9ENTE	A0A2I8S3K1_9ENTR	A0A1E2Z8C6_9GAMM	A0A1L2BL24_9VIRU	A0A1Q4PEG5_ECOLX	A0A0R1KXY7_9LACO	A0A062WX86_9ACTN															Q65310_9VIRU	AKG47101.1			KT862250
A0A0Y3JIF4_STREE	W1I6M5_9BACT	A0A087UEH1_9ARAC	F4HA45_GALAU	R6LIS7_9CLOT	A0A1L8R9X8_9ENTE	A0A2I8WHT8_KLEOX	G2DYZ1_9GAMM	A0A1L2BKT5_9VIRU	A0A1S6T6Y0_ECOLX	A0A192H4M7_9LACO	A0A1X1MKW4_9ACTN															Q670Q9_9VIRU	WP_046923918.1			KT862248
A0A101K6V0_FUSNC	A0A0H3ZQY0_9VIBR	A0A1S3T8U0_VIGRR	A0A1V3IU66_9PAST	A0A0X1U7Q2_CLOPR	A0A1L8RDS9_9ENTE	A0A2J3Z876_KLEPN	W0TQ77_9GAMM	A0A1L2BKT0_9VIRU	A0A1X9TQT9_ECOLX	A0A1L6XBZ9_9LACO	D3D1A3_9ACTN															Q670R1_9VIRU	WP_034540695.1			KT253577
A0A120KS28_9FIRM	A0A0M2DQ16_9BURK	X1WX02_ACYPI	A0A1V3IV93_9PAST	A0A0X8VBL6_CLOPR	A0A1L8TT09_ENTGA	A0A2J4YV52_9ENTR	A0A1Z4VLN4_9GAMM	A0A1D8MK69_9VIRU	A0A1Y2XJN3_ECOLX	A0A1Y4QNV8_9ENTE	A0A109ILT5_9ACTN															Q670R3_9VIRU	WP_046025501.1			KT732796
A0A132UCD8_9BACL	W9UYQ4_9GAMM	A0A0J7K5F0_LASNI	A0A1V3J924_9PAST	R5AC39_9FIRM	A0A1L8TUZ1_ENTGA	A0A2J9FGR5_RAOPL	Q0A7P5_ALKEH	A0A1D8MKA9_9VIRU	A0A243ZMH0_ECOLX	A0A2I0Z9R4_LACPN	A0A1C5ALY4_9ACTN															Q670R5_9VIRU	WP_006499656.1			KF371639
A0A132UD31_9BACL	A0A285L8F3_9ENTR	A0A0C2CCC7_9BILA	A0A1V3KHU5_9PAST	R6Q8I6_9FIRM	A0A1L8XKU3_ENTTH	A0A1B1NS43_9VIBR	A0A285IML4_9FIRM	A0A1L2BKU1_9VIRU	A0A244BAS9_ECOLX	A0A2I5N0Y8_ENTFC	A0A1E2U5R4_9ACTN															Q670R7_9VIRU	WP_003665528.1			KT862241
A0A135YTE0_9FIRM	Q8RIU6_9PSED	A0A182NCC1_9DIPT	A0A1V3KY25_9PAST	A0A1M6KVU5_9FIRM	A0A1V3NNX1_ENTCA	A0A1C7F7J3_9VIBR	A6TTH3_ALKMQ	A0A1L2BKZ5_9VIRU	A0A2A2BSH9_ECOLX	B7SFX8_9LACT	A0A2D1IHH4_9ACTN															Q6GWF3_9VIRU	WP_034989079.1			KT598248
A0A140PVC2_FUSNU	A0A015NHH3_9GLOM	A0A267E3S5_9PLAT	A0A1V3L5Q5_9PAST	A0A1W1YU74_9FIRM	A0A1V3NTD7_ENTCA	A0A0M2C7A0_9ENTR	A0A1F4CM19_9PROT	A0A1L2BL41_9VIRU	A0A2A2XQZ8_SHIFL	C3U0I5_LACPN	A0A1A0JK06_9NOCA															Q7TG44_9VIRU	KRN07545.1			KT598248
A0A174CIS4_9FIRM	A0A1X0SGY6_PSEAI	A0A1S3DI71_DIACI	A0A239ZAG7_9PAST	A0A1Q6SLN4_9FIRM	A0A200HVS2_9ENTE	A0A0V9J825_9ENTR	A0A1Q7TYK6_9CYAN	A0A0E9EN77_CHLTH	A0A2B7S8U9_ECOLX	G3K0V5_LACBU	A0A0H5NWV9_NOCFR															REP78_AAV2S	CUR41281.1			KF371636
A0A1B1MZT4_9BACL	L0GQ39_PSEST	A0A0C2F8I6_9BILA	E1W2G1_HAEP3	A0A173UC52_9FIRM	A0A200JIT4_9ENTE	A0A212HNG8_9ENTR	A5G455_GEOUR	W1I973_9BACT	A0A2B7SKV0_ECOLX	K6QZU1_LACCA	A0A161ZAI4_9NOCA															Q8JQF9_9VIRU	ABP89830.1			KT862249
A0A1B1N245_9BACL	Q58HA9_9PSED	A0A0D6L578_9BILA	F9Q9W1_9PAST	A0A174PJH4_9FIRM	A0A242J7U7_ENTFC	A0A242VNZ9_9ENTR	A0A1D2XEB4_9GAMM	A0A0G2UMD1_9VIRU	A0A2D0P959_ECOLX	L0B2U0_LACPN	A0A2A7UG37_9NOCA															Q8JQG1_9VIRU	WP_016622553.1			KT732804
A0A1B1N4D0_9BACL	A0A0H1BTZ2_PSEDT	A0A2G5VMM0_9PELO	I3DGZ7_HAEPH	A0A0X8G3H5_9FIRM	A0A249SFJ8_ENTTH	A0A249QKX2_9GAMM	A0A090IEQ5_9GAMM	A0A0C5ACV7_9VIRU	A0A2D3Q830_ECOLX	REPB_LACPN	A0A2A7UKN2_9NOCA															Q9WBP7_9VIRU	WP_016356676.1			KF371635
A0A1C6JQC5_9FIRM	A0A0H5QKY5_9ZZZZ	E3NA78_CAERE	A0A011MGM1_MANHA	A0A174BDU5_9FIRM	A0A249SKF0_ENTTH	D0KKR6_PECPW	A0A090IK08_9GAMM	A0A1L2BKV3_9VIRU	A0A2G8YGB4_ECOLX	Q48551_LACFE	Q5Z1Y7_NOCFA															Q9YJC1_9VIRU	WP_057827085.1			KR912221
A0A1E5TVY7_STAXY	A0A1W6CKW5_9PROT	A0A183GVS8_HELBK	U4S1I8_HAEPR	A0A174RI23_9FIRM	A0A249SLN6_ENTTH	A0A090RYY8_9VIBR	A0A1L0A4N7_9GAMM	A0A1L2BL88_9VIRU	A0A2I6F3V7_ECOLX	Q939P2_LACLC																W8GKL5_9VIRU	WP_057827851.1			KM598387
A0A1E9B2X1_9STRE	Q2W4I3_MAGSA	A0A0J7KBW2_LASNI	U4SM91_HAEPR	R9BTT9_9CLOT	A0A2A4E2N0_ENTFC	A0A0B4XPN3_9GAMM	H1ACB9_KLEPN	A0A1L2BL26_9VIRU	A0A2I6IHA1_ECOLX	A0A0C2FWG3_9BILA																A0A089VLV1_9VIRU	WP_057906729.1			KT732801
A0A1E9ETR6_9FUSO	Q2W4M0_MAGSA	A0A0J7NE44_LASNI	A0A0A7MJ04_ACTEU	R7HZW9_9CLOT	A0A2J9GU50_ENTFL	A0A0L1L6M5_9VIBR	A0A0N0LU45_9GAMM	U5KPC2_9VIRU	A0A2I7V2C8_ECOLX	A0A1Q9YN81_9FIRM																A0A0N9XAW1_9VIRU	KRM52129.1			KF371637
A0A1G4VWP8_9FIRM	A0A0U3CAH0_STRGL	U5GDR0_POPTR	A0A1V3KPV9_9PAST	A0A1Q6P8Y1_9FIRM	A0A2K3QRP0_ENTGA	A0A1B9Q388_9VIBR	A0A1B9NT64_ALILO	E5KIM2_9VIRU	A0A2J4I9L7_ECOLX	A0A0H5PVY1_9ZZZZ																A0A0P0IA03_9VIRU	WP_056985318.1			KP153522
A0A1G5BFH2_9BACL	A0A147KMC6_9ACTN	A0A1R3KTK0_9ROSI	A0A1V3L0M0_9PAST	B7AR63_9FIRM	A0R8X1_BACAH	A0A1X1MTQ5_9VIBR	B6ERH8_ALISL	A0A1J0KK49_9VIRU	A0A2J7KPY7_ECOLX	A0A0H5PXQ3_9ZZZZ																A0A140E9M1_9VIRU	WP_013641468.1			KJ938716
A0A1G7E1E7_9BACL	Q9RIQ0_9ACTN	A0A1D6C7F7_WHEAT	A0A0E1SMS9_HAEIF	R5VT75_9FIRM	A7B4X0_RUMGV	A0A2A9G7N6_9VIBR	L7CCQ7_RHOBT	A0A1L2BL62_9VIRU	A0A2J7L6L7_ECOLX	A0A0H5Q509_9ZZZZ																A0A140HEY5_9VIRU	WP_008472153.1			KM821748
A0A1I0GUC8_9FIRM	A0A024YKV0_9ACTN	A0A1D6DLR6_WHEAT	A0A121YDJ8_HAEIF	A0A174GZK9_9FIRM	B0G2P4_9FIRM	A0A090RAH5_9VIBR	A0A1J4SCW0_9CHLR	A0A1D8MK93_9VIRU	I2T0G9_ECOLX	A0A0H5QFZ5_9ZZZZ																A0A173DWS2_9VIRU	WP_011254167.1			KT732829
A0A1I0JAH0_9FIRM	H0REA3_9ACTN	A0A1D6RIF8_WHEAT	A0A1B8QXI5_9PAST	C4Z811_AGARV	R5QUR4_9FIRM	A0A0J8VCL2_9GAMM	A0A1M6M9Q8_9FIRM	A0A0G2UEC3_9VIRU	I2WKP3_ECOLX	A0A0H5PZG0_9ZZZZ																A0A193BKY6_9VIRU	CDI42894.1			KM874358
A0A1M7A027_9FIRM	X1KFJ0_9ZZZZ	Q5VR06_ORYSJ	A0A1B8T3I7_HAEPA	R6NGN6_9FIRM	R8CIS2_BACCE	B2Q772_PROST	A0A0N1MQC0_9GAMM	A0A1L2BL34_9VIRU	Q93F37_SHIFL	A0A0H5Q3R1_9ZZZZ																A0A1B1CWQ5_9VIRU	WP_012845653.1			KT149395
A0A1M9PZA0_9MYCO	X1JLQ4_9ZZZZ	D3IVP0_9POAL	A0A1V3JRI1_9PAST	A0A173RBC9_9FIRM	S0KK25_9ENTE	A0A064DS90_CITFR	A0A0N8TT27_9GAMM	A0A0C5ANB0_9VIRU	U9Y568_ECOLX	A0A0H5Q6R3_9ZZZZ																A0A1B1ZGA5_9VIRU	KRK41125.1			KM598390
A0A1R1CSU8_9BACL	X1LFV4_9ZZZZ	A0A0R0JKP6_SOYBN	E7A7Z6_HAEIF	A0A174K464_9FIRM	S1NKX2_9ENTE	A0A0W2H8V4_9ENTR	A0A0W1LC63_9GAMM	A0A0G2UEF3_9VIRU	V8KST9_ECOLX	A0A0H5Q0S8_9ZZZZ																A0A1J0AIU2_9VIRU	CDI43023.1			KP153501
A0A1R1HP85_PAEMA	X1LFW3_9ZZZZ	A0A0R0EJ90_SOYBN	F9H7F6_HAEHA	A0A1C5X4P8_9FIRM	V7ZJZ8_ENTFL	A0A1L4J4W7_ECOLX	A0A1Q8FQX9_PSEHA	A0A0C5ANC2_9VIRU	A0A0F7HBS2_SERFO	A0A0H5QIL6_9ZZZZ																A0A1S6Q5P6_9VIRU	CDA26462.1			KM510189
A0A1S1YKD3_9BACI	X1LH67_9ZZZZ	Q2A9E0_BRAOL	REP_BPHC1	F7JW28_9FIRM	A0A1Z5IJI8_9LACO	A0A2J9EBD5_9GAMM	A0A290S235_9GAMM	A0A1D8MK77_9VIRU	A0A1Q5V3F4_SERFO	A0A1Y4G0S9_9ACTN																A0A223A4C8_9VIRU	KRN00682.1			KP005454
A0A1S2EWR1_9BACL	X1M445_9ZZZZ	Q2A9I1_BRAOL	A0A2K2YKI9_PASMD	R5TY47_9FIRM	A0A1F4VCD1_9BACT	A0A0B2T434_PECCA	A0A290S560_9GAMM	K0A2R8_9VIRU	A0A1X2REP2_SALET	A0A0H5PWW6_9ZZZZ																A0A240FBW6_9VIRU	WP_003549058.1			KC339249
A0A1S2FCL6_9BACL	X1MMS5_9ZZZZ	A0A0D3D4U2_BRAOL	Q1I108_9CAUD	A0A174WHB5_9FIRM	A0A1F4UJS7_9BACT	A0A0F0XKD4_9ENTR	A0A290S999_9GAMM	A0A1D8MK92_9VIRU	A0A1Z3Q069_SALET	A0A0H5PZA0_9ZZZZ																A0A2D3I222_9VIRU	WP_013641481.1			DQ151643
A0A1S2M7X2_9BACI	X1P6T0_9ZZZZ	Q9FHV5_ARATH	V4PX33_PASMD	N2A485_9CLOT	A0A0G0RP56_9BACT	A0A156Q2M2_ENTCL	G7EP35_9GAMM	A0A1D8MK60_9VIRU	A0A1Z3Q796_SALET	A0A0H5Q2Z4_9ZZZZ																A0A2H4QSR0_9VIRU	WP_060461663.1			KJ641741
A0A1T5KT73_9FIRM	X1P8C8_9ZZZZ	Q9SI21_ARATH	I3DK93_9PAST	N2AZJ7_9CLOT	A0A0G1HF22_9BACT	A0A1J7Z2G7_CITFR	G7FYN0_9GAMM	A0A1D8MK78_9VIRU	A0A085GKP0_9ENTR	A0A0H5PV05_9ZZZZ																A0A2H4QSR2_9VIRU	WP_007125042.1			KJ641742
A0A1V0GID3_STREI	X1PPE9_9ZZZZ	A0A1U8EVF3_CAPAN	A0A0F5ET32_AVIPA	R9JV39_9FIRM	A0A1F6MCI4_9BACT	A0A1M2TL68_ECOLX	A0A0T7D5Y9_9VIBR	A0A1D8MK90_9VIRU	A0A085GP71_HAFAL	A0A0H5PZW4_9ZZZZ																A0A2H4QSR6_9VIRU	WP_014567781.1			JX863737
A0A1V0XDV7_9FIRM	X1PWC1_9ZZZZ	A0A1J3FWD5_NOCCA	A0A0F5EYY1_AVIPA	A0A174HHL0_9FIRM	A0A0G1D249_9BACT	A0A1S2A445_9ENTR	A0A1C3IG17_9VIBR	A0A0G2UMI7_9VIRU	A0A0F0XKL3_9ENTR	A0A1B1IHL4_9STRE																A0A2H4QSR9_9VIRU	WP_049150683.1			KJ020099
A0A1V5Y953_9FIRM	X1QB72_9ZZZZ	A0A0R0L4G1_SOYBN	H6U8L7_AVIPA	A0A174L3I8_9FIRM	A0A1G2HZK4_9BACT	A0A1S6KQE6_9ENTR	A0A1D8RZS6_9GAMM	A0A1D8MKA6_9VIRU	A0A0M3E851_VIBPH	S7YRI4_STRMT																A0A2H4QST2_9VIRU	WP_046324376.1			KP260925
A0A1V9QW18_9LACO	X1JKV6_9ZZZZ	A0A1R3H4P1_COCAP	A0A073KP81_9GAMM	A0A1C5WDS6_9FIRM	K2EL94_9ZZZZ	A0A235MN84_9ENTR	A0A1E5EHM5_9VIBR	A0A078SLU8_9BACT	A0A1Z3XNP4_CITKO	A0A0E8THY1_STREE																A0A2I6SQE9_9VIRU	WP_008469878.1			KJ641727
A0A1X1GD03_STROR	X1LR60_9ZZZZ	A0A1R3G3U8_9ROSI	A0A252ESH8_SHEPU	B0G4F1_9FIRM	K1XJ24_9ZZZZ	A0A2A7PK54_LELAM	A0A1E5EMI6_9VIBR	A0A0G2UK75_9VIRU	A0A241QGR3_CITFR	A0A192F776_9STAP																A0A2I6SQF8_9VIRU	WP_062359070.1			KJ641716
A0A1Y3TSX2_9FIRM	X1LRS1_9ZZZZ	A0A1R3H254_9ROSI	Q0HYU3_SHESR	A0A173WQ63_9FIRM	A0A1V4WSJ9_9DELT	A0A2I8SPS5_ECOLX	A0A1W6VDT9_VIBAL	A0A0G2UMJ3_9VIRU	A0A2G5ADL5_ENTCL	A0A1B1GAJ5_9STAP																A0ELV9_9VIRU	WP_004900270.1			KJ641711
A0A1Y3TVX8_9FIRM	X1MPT2_9ZZZZ	A0A1U7XTX6_NICSY	A0A1J4QEX6_9GAMM	A0A174STX5_9FIRM	A0A1J4T6X7_9BACT	A0A2J0PFS8_ENTCL	A0A1W6VKA5_VIBAL	A0A1D8MK98_9VIRU	A0A2K0QL22_ENTCL	A0A1E5TH11_9STAP																A5A0V5_9VIRU	EEJ43069.1			KJ641723
A0A1Y3TX11_9FIRM	X1NB65_9ZZZZ	K4BU54_SOLLC	H2FUC9_OCESG	A0A174XTY9_9FIRM	A0A1F5TQP5_9BACT	C6CMM8_DICC1	A0A2G1AV31_VIBSP	A0A0G2UK32_9VIRU	A0A026UTY6_ECOLX	A0A269WCU0_9STAP																A7LIB2_9VIRU	WP_036093565.1			KT783484
A0A1Y3UD06_9FIRM	X1NQC6_9ZZZZ	K4B640_SOLLC	A0A1V3GK12_9GAMM	A0A1C5LF17_9FIRM	A0A1F5TS31_9BACT	E7C4A4_9BACT	A0A2G2IAA3_9GAMM	A0A0G2UE68_9VIRU	A0A0D5WYD0_9ENTR	A0A2K4EVF9_9STAP																A9LRS5_9VIRU	KXA58447.1			GQ404856
A0A1Y3XUH4_9FIRM	X1P439_9ZZZZ	A0A0D2ZUB6_BRAOL	A0A2I0DWD5_9GAMM	A0A1C5RPH5_9CLOT	A0A1F6MBK1_9BACT	J7KVW8_PECCC	A0A2G2IID5_9GAMM	A0A0G2UE82_9VIRU	A0A2G4PS34_KLEPN	K9AG62_9STAP																B5LAD1_9VIRU	WP_000093566.1			GU799606
A0A1Y4HYT4_9FIRM	X1JF93_9ZZZZ	A0A0D2ZWM0_BRAOL	B0TKT0_SHEHH	A0A1C5Y8F4_9CLOT	A0A2H0TXD6_9BACT	R8WLT5_9ENTR	A0A2D8DNW7_9ALTE	A0A0G2UEH2_9VIRU	A0A2J4BS19_KLEPN	A0A0F2DEU3_STRMT																B5LAD3_9VIRU	WP_050492321.1			JQ011377
A0A1Y4I177_9FIRM	X1JGQ7_9ZZZZ	A0A078JF12_BRANA	A0A1Z3NNC2_PSEO7	A0A1C6E3Q2_9CLOT	A0A0G0JQJ0_9BACT	V0A197_ECOLX	A1TZA6_MARHV	A0A1B7WLW7_APHFL	A0A2J4EH96_KLEPN	A0A139N8X2_9STRE																B5LAD5_9VIRU	WP_042900192.1			KC469701
A0A1Y4KF96_9FIRM	X1LJI6_9ZZZZ	A0A078GEF5_BRANA	A0A2C6E5P0_9GAMM	A0A1C6K9G1_9FIRM	A0A0G1YGS7_9BACT	V2RIN2_ECOLX	H8WA31_MARHY	W2TFK5_NECAM	E3GBP6_ENTLS	A0A139Q1P0_STROR																B5LAD7_9VIRU	SCH55298.1			JQ782200
A0A1Y4KVR4_9FIRM	X1LN42_9ZZZZ	A0A078I5D6_BRANA	A0A2C6EE69_9GAMM	A0A1M6MUN5_9FIRM	A0A1J4RSM4_9BACT	A0A0C5X367_9GAMM	A0A0F7K112_9GAMM	A0A0C5ANC3_9VIRU	A0A1K3FJY2_MYCTX	A0A1E8TXF8_9STRE																G0ZSH6_9VIRU	WP_016226904.1			HQ738642
A0A1Y4S3Y6_9FIRM	X1MYP3_9ZZZZ	A0A1D5UJB3_WHEAT	P12_BPPM2	A0A1Q6K9I7_9FIRM	A0A1F5SEI0_9BACT	A0A1R4I817_9GAMM	A0A0F9R653_9ZZZZ	A0A0C5AFX8_9VIRU	A0A1V8NWT8_CITBR	A0A1E9B850_9STRE																G8EME5_9VIRU	WP_010817837.1			DQ146997
A0A1Y4SXW3_9FIRM	Q1HDV9_BIFBR	A0A1D5UJB4_WHEAT	A0A167AZ60_9GAMM	A0A1Q6KIQ3_9FIRM	A0A1F5TLY1_9BACT	A0A066V1B8_9VIBR	A0A0F9VN65_9ZZZZ	A0A0G2UEB7_9VIRU	A0A1Z3QCI3_SALET	A0A1E9G058_9STRE																G8EME7_9VIRU	WP_050444210.1			KU230452
A0A1Y4TMP1_9FIRM	A0A1D7W1X2_BRELN	A0A1I8CLP6_9BILA	A0A1L5C2A7_9VIRU	A0A1Q6MG15_9FIRM	A0A1F6NBJ3_9BACT	A0A1E5BTG9_VIBSP	A0A1E2Z8I3_9GAMM	A0A0G2UG24_9VIRU	A0A2A2U0D1_9ENTR	A0A1F0NH58_9STRE																G8EME9_9VIRU	WP_051448806.1			KP793918
A0A200HP05_9ENTE	A0A2H1KHE3_9MICO	A0A158P4G6_TETUR	A0A221IJE0_9GAMM	A5ZPN6_9FIRM	A0A0G0T8W4_9BACT	A0A1E5ED44_9VIBR	A0A1H3DIT9_THIRO	A0A0G2UG19_9VIRU	B5Y2P6_KLEP3	A0A1X1FSM1_STROR																G8EMF1_9VIRU	CYW87437.1			AJ301633
A0A212JGR1_9FIRM	W1I5S5_9BACT	A0A1D2M1S3_ORCCI	A0A290S1V5_9GAMM	D4M577_9FIRM	A0A1J4T334_9BACT	A0A1W6VDK5_VIBAL	A0A1V0B0F9_9PSED	A0A0G2UK50_9VIRU	C6DAS2_PECCP	A0A2A5RUZ9_9LACT																H9M8D0_9VIRU	CYX46115.1			DQ845074
A0A223KQL7_9BACI	W1I8K7_9BACT	A0A177TFZ3_9BASI	G7ESI1_9GAMM	R6PMV4_9FIRM	A0A0C2FQH1_9BILA	A7K111_VIBAE	A0A2D9CUY5_9RHOB	A0A0G2UEG9_9VIRU	J2XDR6_KLEPN	A0A2J9QC53_STRMG																I1VWH1_9VIRU	WP_024410839.1			JN377562
A0A223L7L4_BACCS	A0A0H5PXL4_9ZZZZ	A0A177TG00_9BASI	N6VWF1_9GAMM	A0A174EW86_9FIRM	Q52178_9BACL	A0A1E4V8B3_9GAMM	F9UI87_9GAMM	A0A0G2UK46_9VIRU	A0A1B7JQE6_9ENTR	E1LP93_STRMT																M1U8K8_9VIRU	WP_049523992.1			EU056310
A0A242BTS1_9ENTE	A0A0H5Q9E1_9ZZZZ	A0A177TT32_9BASI	A0A1Y5EQP3_COLPS	A0A1Q6KKW5_9FIRM	R7BTI7_9FIRM	A0A1S2CJC5_AERSO	H8Z5R0_9GAMM	A0A0C5AG22_9VIRU	A0A1N6U6X8_9ENTR	E9FM90_9STRE																Q65443_9VIRU	EFO53527.1			KF941309
A0A246EGS5_FUSNP	A0EJ81_9BIFI	A0A177U6H2_9BASI	A0A162BFA1_9GAMM	E5XGR6_9FIRM	A0A075RC62_BRELA	A0A291U7Q9_9GAMM	L0DYB3_THIND	A0A0H5QN79_9ZZZZ	A0A1V4NTC9_9ENTR	F9LY94_STRMT																Q67665_9VIRU	WP_033683822.1			GQ404844
A0A246EH20_FUSNP	D0VE95_9NOCA	A0A177UPV5_9BASI	A0A1C0TVR9_9GAMM	F3AXU8_9FIRM	H0U8G9_BRELA	A0A2D3J2Q5_AERSA	L0DZN2_THIND	A0A0H5Q665_9ZZZZ	A0A2J5YUG3_ECOLX	A0A0Z8IYX5_STRSU																Q6R968_9VIRU	WP_028509833.1			GQ404846
A0A246EHP9_FUSNP	Q27I94_9NOCA	A0A177VT39_9BASI	A4C8R9_9GAMM	R9N3L6_9FIRM	X1LX65_9ZZZZ	A0A0D0QKW1_9GAMM	W0DPE2_9GAMM	A0A095VLV7_9RHIZ	I4S2L2_ECOLX	A0A0Z8SV52_STRSU																Q83288_9VIRU	CUN62864.1			HQ738643
A0A255VJ77_9LACO	X1RFG2_9ZZZZ	A0A177VU07_9BASI	G7G1I3_9GAMM	R5JYY3_9CLOT	A0A1D3R7L2_BACCE	A0A0E2LK13_9GAMM	A0A0L6JQE3_9FIRM	A0A0Q8BA23_9RHIZ	W0BTP2_ENTCL	A0A0Z8VAH2_STRSU																Q8V396_9VIRU	WP_002578150.1			KC512919
A0A264D8F8_9BACL	O69764_9ACTN	A0A177TPD7_9BASI	A0A099L5N2_9GAMM	A0A1M7SMV7_9FIRM	A0A1Q4L317_BACCE	A0A142E5F1_9GAMM	A0A1J5QIS3_9ZZZZ	A0A0D6RYV6_9RHIZ	A0A0T9PPJ0_9GAMM	A0A1X1IXC9_STROR																S4V540_9VIRU	WP_019282500.1			GQ404849
A0A268DYI6_9BACI	A0A142KMJ6_9ACTN	A0A0C9VNA8_9HOMO	A0A142BCZ2_9GAMM	A8S0K7_CLOBW	A0A2A8P7Z5_BACCE	A0A167SLB2_9GAMM	A0A1V5QLS8_9BACT	A0A0Q8G333_9RHIZ	A0A181XTQ9_KLEOX	A0A2D4DME3_STRCB																S4V5G9_9VIRU	CCY61699.1			KP151567
A0A269VLR6_9BACL	A0A1H1MUW2_9MICO	A0A0C9V0B3_9HOMO	A0A1S1Y889_9GAMM	A0A174WWR9_9FIRM	A0A1R0W4P5_9BACL	A0A1S2D4F7_AERSO	A0A1V5Z5Y6_9BACT	A0A1L9CMJ8_9RHIZ	A0A1C0P945_CITFR	A0A2I1TYG2_STRMT																T1TCQ1_9VIRU	CCZ93342.1			KC512918
A0A291JHB0_9STAP	A0A1Q8JWT6_9PSEU	A0A0G4IUX6_PLABS	G3IYS7_METTV	R9KBM6_9FIRM	G2RYK2_BACMW	A0A291U7D2_9GAMM	A0A1V5Z6X6_9BACT	A0A1S7R530_9RHIZ	A0A1F2HKL9_9GAMM	F9PY17_9STRE																T1TEF2_9VIRU	ODR34583.1			KM382269
A0A291JJY6_9STAP	A0A1Q8LHA8_9PSEU	A0A1R3J270_COCAP	C5AG94_BURGB	N9Z3V0_9FIRM	A0A1J9ZGE9_9BACI	K1IUV7_9GAMM	A0A0M9ED20_9DELT	A0A0F5FMV3_9RHIZ	A0A1J4R9X1_SALET	D6R771_HELPX																A0A0A7KUA5_9VIRU	KXT29039.1			KC512920
A0A2A2X5J1_9LACO	A0A1Q8LI88_9PSEU	K3ZF28_SETIT	A0A095U4M4_BURPE	A0A1C5ZPW8_9CLOT	E7G829_9FIRM	T0PJ96_AERSA	A0A0M9EEC8_9DELT	A0A0J9E607_9RHOB	A0A263W3F0_RAOPL	K7Y9Q6_HELPX																A0A0G3Z996_9VIRU	YP_001966814.1			JX185426
A0A2B7YN11_FUSNP	A0A1Q8LID9_9PSEU	A0A1D6JWT8_MAIZE	A0A0D5L721_9BURK	R7CC60_9CLOT	E7GC52_9FIRM	A0A0C1YQD6_9VIBR	A0A1V1NZS2_9DELT	A0A1B1A220_9RHOB	A0A2A2ME22_9GAMM	K7YFJ8_HELPX																Q6V7U3_9VIRU	ABC65794.1			JF938079
A0A2B7YT46_FUSNU	Q68BI8_RHOER	K4DD88_SOLLC	A0A0F6GEW4_BURPE	A0A173U340_9FIRM	A0A175A245_CLOIN	A0A099PE78_9GAMM	A0A1W9LHP8_9DELT	C8RZ60_9RHOB	A0A2C5U031_KLEOX	M3N8C6_HELPX																H2ESE8_9VIRU	WP_011161011.1			HQ738637
A0A2B7YX14_FUSNU	Q84BC5_RHOER	A0A068UAI8_COFCA	A0A106JCM7_9BURK	A0A174PP56_9FIRM	A0A1C7HRZ8_9FIRM	A0A0F3Z0G7_ENTAS	A0A143X1L0_9FIRM	A0A1V0HXW3_9RHOB	E5YKI2_9ENTR	M3R4H2_HELPX																V5NE98_9VIRU	ABC65805.1			GQ404854
A0A2B8TYG8_9BACI	A0A0H5PZN4_9ZZZZ	A0A1D6I380_MAIZE	A0A118PSD4_9BURK	A0A1C5N538_9FIRM	G1VKL0_9FIRM	A0A0F5B819_SALCE	A0A0E9F3D0_CHLTH	A0A0E2PDC0_RHOCA	G9Z3Y7_9ENTR	Q53565_HELPX																W8H193_9VIRU	YP_003617079.1			KJ641715
A0A2C1KWZ8_9BACI	W1I531_9BACT	A0A1D6AQX9_WHEAT	A0A132EE12_9BURK	A0A1C5YYF9_9FIRM	H1B9P2_9FIRM	A0A1J4QN33_SALET	B7CEA7_9FIRM	W1I290_9BACT	R8X2D6_9ENTR	D6R772_HELPX																A0A1W5PPP2_9VIRU	YP_006961027.1			JF938081
A0A2C6AWV8_FUSNP	P94171_9ACTO	A0A1D6BYA6_WHEAT	A0A1B4DTP7_BURCE	A0A1Q6NHC3_9FIRM	A0A0C2E2K8_9MOLU	A0A1Z3QDA9_SALET	A0A1E4ZRK5_9FLAO	A0A0U1N2X3_CHLTH	A0A023V3Y1_CITFR	O31070_HELPX																A0A1W5PPP8_9VIRU	SCG87263.1			HM228874
A0A2C6B8G2_FUSNP	Q8GDF1_9ACTN	I1I3Y0_BRADI	A0A1B4SGY4_9BURK	A7B3B8_RUMGV	A0A1J0Z2W4_SPICI	A0A221Z736_SALET	A0A0U5NQU1_9CLOT	A0A088NCE2_9VIRU	A0A064DN79_CITFR	U2TJ01_9ACTN																A0A1W5PPQ0_9VIRU	CCZ68460.1			GQ404845
A0A2C6CLV7_FUSNP	A0A0P0SF02_9PSEU	K4A1I4_SETIT	A0A1C0XMR6_RALPI	C9LCQ1_BLAHA	A0A1J0Z1Z1_SPICI	A0A2I6NY01_SALMS	A0A1D3TZI6_9FIRM	A0A1X9Q118_9VIRU	A0A083YWP2_CITAM	G2XMY3_MYCML																A0A1W5PPR1_9VIRU	CDE19587.1			HQ638049
A0A2C9X5A0_ENTFC	A0A1Q4EA50_9PSEU	A0A1D6H6A5_MAIZE	A0A1I0B226_9BURK	N9XAA4_9FIRM	A0A037UQM0_SPIME	A0A2J2PF45_KLEPN	A0A080M0J1_9PROT	A0A0E9DNE5_CHLTH	A0A085A7S5_9ENTR	K9RYD5_MYCCA																A0A1W5PPS2_9VIRU				GQ404847
A0A2D3LZ26_9FUSO	A0A1Q8LGX7_9PSEU	A0A1D6K9B3_MAIZE	A0A1I5WHI4_9RALS	R5G2E5_9CLOT	A0A037UT24_SPIME	V7IUU0_SALET	A0A1A8XH87_9RHOO	W1I3V4_9BACT	A0A0J1MK22_9ENTR	K9RZP1_MYCMC																A0A1W5PPS7_9VIRU				KJ641728
A0A2D4DQ82_STRCB	E5RV79_PSEAH	A0A1D6MWW3_MAIZE	A0A269SGB8_9BURK	R9J901_9FIRM	A0A0C2E0E3_9MOLU	A0A085HN56_9GAMM	A0A1A8XJJ8_9PROT	W1I645_9BACT	A0A0L0GQC3_9ENTR	K9S0E5_MYCMC																A0A1W5PPT2_9VIRU				GQ404855
A0A2G9E4B0_9FUSO	A0A1Q8LFT4_9PSEU	I1H3B0_BRADI	A0A2C5VQS8_BURTH	A0A0K2MDV1_CLOBE	A0A0C2E0F5_9MOLU	A0A0F6TVI0_CITAM	A0A1F4CEE8_9PROT		A0A0L0H2J0_9ENTR	Q50243_MYCMY																A0A1W5PPT4_9VIRU				JF938082
A0A2I1M6K3_9FIRM	A0A1Q8LGS9_9PSEU	I1HJ30_BRADI	A4JWW0_9CAUD	A0A1M6L1U2_9CLOT	G9XYP3_SPIME	I6HIA6_SHIFL	A0A1F4KIU8_9BURK		A0A181CS25_9ENTR	A0A084EJT7_MYCCA																A0A1W5PPT7_9VIRU				KJ641712
A0A2I1TEJ4_9FIRM	A0A1Q8LGW7_9PSEU	K3XSY5_SETIT	B1H698_BURPE	A0A1S8PAR1_CLOBE	B8FWB5_DESHD	W0BPX7_ENTCL	A0A1J5BLA5_9PROT		A0A1D7YVU1_9GAMM	A0A0L1IJM0_9MOLU																A0A1W5PPU4_9VIRU				KJ641717
A0A2I1TJK6_STRSL	A0A0H5Q7B3_9ZZZZ	K3Y1E1_SETIT	J4JLI8_9BURK	A0A1S8TQ85_9CLOT	A0A1F4ISI8_9BURK	W0BUW2_ENTCL	A0A1Y1CV19_ECOLX		A0A1Q4P562_SERMA	E4PT42_MYCLG																A0A1W5PPW3_9VIRU				KF726984
A0A2J6FJW9_STREE	A0A1N0KW31_9MYCO	K3YDM4_SETIT	R7X7G6_9BURK	F2JNW0_CELLD	Q1H1B3_METFK	D2BSW0_DICZ5	A0A2H0HRZ9_9GAMM		A0A1R0FTY3_CITBR	Q2SSK0_MYCCT																A0A0D3MCE4_9VIRU				JX185423
A0A2J8GFM2_VIBDI	A0A0N8VZX7_9CORY	K3YNA0_SETIT	A0A127QY53_9BURK	G7M1K3_9CLOT	A0A1W1HMB4_9BACT	A0A0E8XPG7_9GAMM	C7RMD9_ACCPU		A0A1S1HPL8_PROST	A0A0H5Q8X5_9ZZZZ																A0A1S6YK89_9VIRU				KF031465
A5KL36_9FIRM	A0A1Q4U163_9MYCO	K3ZDS5_SETIT	A0A2E7P4L1_9BURK	K6SW63_9CLOT	A0A1W1HSC2_9BACT	A0A0A8F9A5_9GAMM	I4VPK1_9GAMM		A0A243U1J7_CITFR	A0A087AZJ0_9BIFI																A0A2H4N9V6_9VIRU				GQ404857
B8I495_CLOCE	A0A1A0XAN0_9ACTN	K3YE01_SETIT	D8IVB9_HERSS	R6YQX4_9FIRM	A0A1F9VEC8_9BACT	A0A0T9RGW6_YERPU	Q121T2_POLSJ		A0A264VT04_PRORE	A0A087EKU7_9BIFI																A0A125RQF5_9VIRU				KC771281
C2EJQ7_9LACO	H6MS09_GORPV	A0A1S3ZDN4_TOBAC	R0EJJ5_9BURK	A0A1E7S2G3_BUTME	A0A0E9M585_9PROT	A0A2I7FUM3_YERRU	Q12D69_POLSJ		K8WFR1_PRORD	A0A086ZH40_9BIFI																M1PI49_9VIRU				HQ738634
C7XTB2_FUSNV	NEOR_STRCY	A0A1D5SB65_WHEAT	A0A1E7VVY2_9BURK	A0A1F2PD29_9FIRM	A0A1F4CEV3_9PROT	D2C2Q8_DICZ5	T1A7W4_9ZZZZ		Q6D382_PECAS	A0A087DBM7_9BIFI																A0A076JZC4_9VIRU				KP153414
D1YNT4_9FIRM	Q52205_9ZZZZ	A0A287S3M7_HORVV	I3CVF3_9BURK	A0A1F2PKZ1_9FIRM	B9TBL6_RICCO	A0A0F3KK93_9NEIS	T1BSF3_9ZZZZ		S0AA73_SERPL	A0A0S2MGE2_BIFLN																A0A076K072_9VIRU				KM821758
D2MPQ4_9FIRM	A0A1K2FBD8_STRAR	A0A0C2WEL5_AMAMU	A0A0Q7DXN6_9BURK	A0A1M6WKQ5_9FIRM	B2UBW5_RALPJ	A0A1Y0N4M7_9BURK	A0A1M5F6A5_9BACT		X6QFM9_9GAMM	B7GTX8_BIFLS																A0A0A0QIP3_9VIRU				KT732785
D3EEM7_GEOS4	A0A059WFU8_STRA9	A8N6R1_COPC7	A0A0S4K530_9BURK	A0A231NVF2_9FIRM	G3A0F7_9RALS	A0A0P9ITA1_9PSED	I2EXX3_EMTOG		A0A0T9Q8J0_YERKR	K1SXD7_9ZZZZ																A0A0F7CUC8_9VIRU				KT732786
E0E277_9FIRM	A0A1A0URK9_9MYCO	A0A146H6G8_9AGAR	A0A0S4K7K3_9BURK	A0A1Q9JGD0_9FIRM	R0CMG4_RALPI	A0A0R2YRN0_9PSED	I2EXY3_EMTOG		A0A0T9QMB1_YERKR	A0A1Y3UDM3_9ACTN																A0A0F7CUC9_9VIRU				KJ641714
E1L5V2_9FIRM	A0A1R0U9J0_9MYCO	V2WN42_MONRO	A0A1W9J7R0_9PROT	J6H902_9FIRM	G3A3V3_9RALS	A0A266ZNT8_PSEFR	I2F0N3_EMTOG		A0A2G4TNC8_9GAMM	W1I8R5_9BACT																A0A0F7CUD0_9VIRU				KM874347
E3CRX4_STRVE	A0A1A2BMF5_9MYCO	V2XU32_MONRO	A0A1R0MT23_9NEIS	A0A1M7LGK2_9FIRM	A0A1Q3YNX1_9BURK	A0A267AVH2_PSEFR	A0A136L8K4_9BACT		C4SFB4_YERMO	S6F6F1_LACLL																A0A0F7GGL2_9VIRU				KM874309
E4LC56_9FIRM	A0A1W9YJK3_9MYCO	A0A1Q3ENJ5_LENED	A0A1S1WSH8_9NEIS	E7GTS8_CLOSY	A0A0S4WUA6_RALSL	A0A267CXB3_PSEFR	A0A136LEP4_9BACT		A0A0T9JKS2_YERPU	U6ETI8_LACLL																A0A0F7GGL6_9VIRU				KF133822
E4LCZ2_9FIRM	A0A117S8V5_9PROT	A0A060SUT6_PYCCI	A0A1F0H5U5_9NEIS	R5M5S4_9CLOT	B2U9Y3_RALPJ	A0A2A3LYM1_9PSED	I3Z357_BELBD		A0A1X0VWM0_9GAMM	A0A0H5Q1P1_9ZZZZ																A0A0F7GH07_9VIRU				JX904407
E5XE74_9FIRM	E8LBZ3_9FIRM	A0A1C7MSZ4_GRIFR	A0A1F1UL68_9NEIS	R7AG72_9CLOT	B2UIP4_RALPJ	J3GWC8_9PSED	I3Z8D3_BELBD		A0A066T7B3_9GAMM	F0HMF3_9ACTN																A0A0F7GH10_9VIRU				KT149403
E7N4Y4_9FIRM	A0A0D6SX44_BACMY	A0A0L6WA81_9AGAR	A0A0D9LG12_9NEIS	U2D7G5_CLOSY	L2EFB1_9BURK	A0A1H4JIU3_PSEMA	I3Z8E3_BELBD		A0A080KCY1_9GAMM	A0A0R1P770_LACMC																A0A0F7GH13_9VIRU				KJ641729
F1T7Z6_9FIRM	A0A1M5X495_9BACI	A0A0L6WGP3_9AGAR	A0A0Y5ZB27_NEIME	U2UCM6_9FIRM	Q1LES3_CUPMC	W5J1A6_PSEUO	R7ZW87_9BACT		A0A1B9L125_9GAMM	A0A0H5Q0C9_9ZZZZ																A0A0G2YLP7_9VIRU				JN857329
F7L455_FUSNU	A0A242WFB3_BACTU	A0A0L6WNG7_9AGAR	A0A1F1BZY9_9NEIS	E6MGZ6_9FIRM	A0A077K9V5_9VIRU	A0A1H1Y730_9PSED	A0A0J7HME8_9BACT		A0A1B9M353_9GAMM	W1I2Y7_9BACT																A0A160PAR0_9VIRU				KJ641718
F8LHF9_STREH	A0A2B1JBT9_BACCE	A0A0L6WXS9_9AGAR	A0A1F1HW86_9NEIS	A0A1H0WBF4_EUBLI	A0A097ZIH2_9VIRU	A0A1L7NJX1_PSEPU	A0A0J7HLB6_9BACT		A0A1B9M6P5_9GAMM	A0A0E9FQH7_CHLTH																A0A160PB88_9VIRU				KJ641722
F8LTJ4_STRTR	A0A2B2T552_BACCE	A0A0L6X0K4_9AGAR	A0A1S1CFU8_9NEIS	A0A1C6I8Q4_9FIRM	A0A0E9AV38_CHLTH	A0A255XRX8_9PSED	A0A1F7FJA9_9BACT		A0A1B9MMU6_9GAMM	R5ENB8_9FIRM																A0A169Q1E3_9VIRU				HM228875
F9MUD5_9FIRM	A0A2B6KC89_9BACI	A0A0L6WIB4_9AGAR	A0A1S1EZL6_9NEIS	A0A1H0W5Q3_EUBLI	A0A0S4X1J2_RALSL	A0A2A2E2Y0_9PSED	A0A1V6AY05_9BACT		A0A1B9NE65_9GAMM	W1I5Y6_9BACT																A0A1P8FCK8_9VIRU				KM972726
F9MUG4_9FIRM	A0A2C9YY33_BACUK	A0A0L6WK32_9AGAR	A0A1S1G756_9NEIS	A0A2A5TCE8_9FIRM	A0A1C0UMH2_RALSL	B0KIV1_PSEPG	A0A0H4PIK8_9BACT		A0A1B9NKX3_9GAMM	R5VXD3_9DELT																A0A1W6C201_9VIRU				KP153422
F9MWH1_9FIRM	A0A1X7K5N6_9BACL	A0A068SGV9_9FUNG	E3D4F4_NEIM7	A0A174C002_ANAHA	A0A1L4AZ81_RALSL	A0A023CIC8_9PSED	A0A1M7QGT1_9BACT		A0A1C4CUR7_9GAMM	R9LA03_9ACTN																G1JYW6_9VIRU				KM874317
F9MWI0_9FIRM	A0A0D7KLK3_9BACL	A0A077WZF2_9FUNG	A0A1A9RDR7_EIKCO	A0A1Q6L820_9FIRM	A0A1Y0FKQ3_RALSL	A0A083UPW3_PSEPU	A0A256WCZ5_9BACT		A0A1C7VA31_9GAMM	S6CES9_9ACTN																G1JYX0_9VIRU				KM874304
F9MWY0_9FIRM	A0A0L0QKW9_VIRPA	K7JBA5_NASVI	A0A254MML8_EIKCO	D4MVL3_ANAHA	A0A2A4A7A6_RALPI	A0A0C1WT33_PSEFL	A0A2D8CAZ1_9BACT		A0A242P8Q3_9GAMM																	G1JYX9_9VIRU				KP153408
G4HGG6_9BACL	A0A1B8UUM2_9BACL	A0A1Y1LET3_PHOPY	C0DS62_EIKCO	L1Q0P5_ANAHA	A0JC16_9VIRU	A0A0D9AHU3_9PSED	G0J056_CYCMS		M4NFL0_9GAMM																	G9ID10_9VIRU				JX904075
G4HIV8_9BACL	A0A1E1VFX6_9BACL	A0A0J7K976_LASNI	C4GGE0_9NEIS	R6ETU7_9FIRM	B5UAS3_9VIRU	A0A0M5LZC8_9PSED	G0J286_CYCMS		A0A014NZT6_9BURK																	I0E1Q4_9VIRU				JX904139
H1HGF1_FUSNU	A0A1G7CXJ8_9BACL	A0A151J9U7_9HYME	A0A1X3DL78_9NEIS	R6BYY9_9CLOT	D8N8Z8_RALSL	A0A0P0AKK9_PSEAI	G0J4V1_CYCMS		A0A076PXE2_COMTE																	I0E1Q8_9VIRU				JX904076
J5ARP9_9FIRM	A0A1U9YPN1_9BACL	A0A151JQH1_9HYME	B9Z8I8_9NEIS	C0EE61_9FIRM	A0A0A1FDE9_9BURK	A0A0P7C996_PSEPU	R7ZYU7_9BACT		A0A0K6IEU1_9BURK																	I0E1R2_9VIRU				JX904581
J7SHR9_STRSL	A0A1V0UTX6_9BACL	A0A0L8G4L3_OCTBM	F3LJ79_9GAMM	A0A1C6F597_9FIRM	A0A1G9WDE3_9BURK	A0A0P7KK01_9PSED	U5BYM2_9BACT		H1RRE4_COMTE																	I0E1S8_9VIRU				KM598406
K0G8W3_ACTSU	A0A2A5K4J0_9BACL	A0A0K9P1L3_ZOSMR	A0A1N7NIB9_9GAMM	R6RCC6_9FIRM	A0A1I4R8A1_9GAMM	A0A0Q8DH91_9PSED	A0A1F3F250_9BACT		A0A0B2TF31_PECCA																	I0E1T4_9VIRU				KT149409
K1GTP1_9FUSO	K4ZSV6_PAEAL	I1C4H9_RHIO9	C6AR01_TERTT	A0A100YQL8_9FIRM	A0A1S6FEE7_9BURK	A0A0W0NAU2_9PSED	W7YMT5_9BACT		A0A0F4BLC2_9ENTR																	U5YM23_9VIRU				JX185418
K4Z8B3_PAEAL	S9U9K3_PAEAL	M7SVI6_EUTLA	A0A1B7UNI6_9GAMM	A0A1M6SA90_MEGEL	A0A2G3MC82_9BURK	A0A109LA24_PSEFL	A0A1M3DPL5_9BACT		A0A0H3FRJ9_KLEAK																	A0A0D3MCA4_9VIRU				KM874300
K5A978_PAEAL	A0A1S8KZZ1_9CLOT	A0A1C7MVW8_9FUNG	A0A1E7Q985_9GAMM	G0VPC9_MEGEL	A6SYX3_JANMA	A0A127MW16_9PSED	A0A1F3GSE6_9BACT		A0A286M2D8_9ENTR																	R4L4X1_9VIRU				KM598404
Q1WVQ5_LACS1	Q97HY4_CLOAB	A0A164R7W7_9CRUS	A0A1W6KA64_9ALTE	S7J8Z7_9FIRM	D8IVB2_HERSS	A0A136QGN0_9PSED	A0A2E8MUF1_9RICK																			R4LAH7_9VIRU				KF738883
Q5M2K8_STRT2	A0A117T1C0_9BACL	A0A162C1Q7_9CRUS	A0A1Q8TCI1_9GAMM	A0A1E8GPX0_9LACT	G0AGW4_COLFT	A0A136QJ86_9PSED	A0A2E9GDT6_9RHOB																			A0A075X7J4_9VIRU				KT732825
Q7P4T4_FUSNV	A0A0G3WIP7_9CLOT	E3NTP2_CAERE	A2SGV6_METPP	A0A1K2H925_9LACT	J3DER4_9BURK	A0A157WCX8_ENTCL	A0A1F3GYJ7_9BACT																			A0A0A1E9S7_9VIRU				KM821764
Q7P6Y9_FUSNV	A0A1S2W5F1_9BACL	A0A0B7N549_9FUNG	A0A1C9VEN7_9BURK	A0A224X3J5_9LACT	A0A088XPW3_9BURK	A0A160ITF5_PSEPU	A0A1M7FP45_PRERU																			A0A172WCX4_9VIRU				KU043397
Q7P7C7_FUSNV	A0A229M1B4_9BACI	A0A015II56_9GLOM	W0SHR2_9PROT	A0A1T4PDI1_9ENTE	A0A088XY99_9BURK	A0A173HLI3_9PSED	A0A108T1W1_9BACE																			A0A1I9S1Q6_9VIRU				KU043406
R9L730_9BACL	A0A243NU73_BACTU	A0A163LZ82_ABSGL	A0A1F4KJU8_9BURK	A0A1C6K018_9FIRM	A0A095Q973_BURPE	A0A191Z0V0_9PSED	A0A255SMQ7_9BACT																			A0A1I9S1Q8_9VIRU				KM573776
U3GXD8_FUSNV	A0A2B0LN92_BACCE	A0A1C7MVU9_9FUNG	A0A1J5RJZ9_9ZZZZ	A0A0B2JY93_9FIRM	A0A0E1S8G0_BURPE	A0A1B5FDQ4_9PSED	A0A255T135_9BACT																			D7RF51_9VIRU				KM573767
U3GXK2_FUSNV	A0A2B5NN16_9BACI	A0A1B6L179_9HEMI	A0A1W1XJX1_9NEIS	A0A1Y4LB60_9CLOT	A0A0F6G4I6_BURPE	A0A1B8VFR8_9PSED	D1PFB7_9BACT																			D7RF55_9VIRU				JX904107
U3GZL5_FUSNV	A0A2B6INP0_9BACI	A0A1B6LY36_9HEMI	A0A1W1Y079_9NEIS	A0A1C6E510_9FIRM	A0A132C918_9BURK	A0A1D3K3Z8_9PSED	A0A1B6B8L7_9FIRM																			F8RWB6_9VIRU				JX904562
V8IIV0_9STRE	A0A2C5FC01_9BACI	A0A1B6MSZ6_9HEMI	A0A1T4XFD0_9GAMM	A0A1C6ILC0_9FIRM	A0A1B4JTA5_BURTH	A0A1D3K8P1_9PSED	A0A1B6BBM7_9FIRM																			S5RG71_9VIRU				KM821755
V8IKE0_9STRE	R8E969_BACCE	A0A1U8N4R1_GOSHI	I3BTL6_THINJ	H1CIU4_9FIRM	A0A1B4JVS9_BURTH	A0A1D3KA04_9PSED	A0A1F2RNX7_9BACT																			S5RID9_9VIRU				KT732816
V8LS07_STRTR	A0A174UK13_9FIRM	U6Q0C4_HAECO	A0A1M4W548_9GAMM	A0A1Y3RWC1_9FIRM	A0A1B4P3W8_9BURK	A0A1F1PYV8_9PSED	A0A1Q7LI37_9BACT																			S5RIF4_9VIRU				JF755415
X8HYP4_9FUSO	A0A1I0XV81_SELRU	W6NGD9_HAECO	A4BNS2_9GAMM	A0A2J4JSJ3_9FIRM	A0A1L6I9J3_9BURK	A0A1F4JP11_9BURK	Q01P74_SOLUE																			S5RNN3_9VIRU				JX904344
X8IGC9_9FUSO	A0A0F9AKH2_9ZZZZ	A0A0N4YQ88_NIPBR	E8YWS0_9BURK	E2ZN06_9FIRM	A0A1W6FWJ9_BURPE	A0A1H2IBB2_9PSED	A0A1F3VMX9_9PROT																			S5RNP8_9VIRU				KP153364
X8JIJ3_9STRE	I0EQ15_HELC0	A0A183G3N7_HELBK	A0A158BDS3_9BURK	H7BVU2_9VIRU	B1SX87_9BURK	A0A1H6MRN5_9PSED	A0A167FEU8_9BACL																			S5S2W6_9VIRU				JX904185
A0A1A7LK60_9BACL	A0A0D6AWD7_9CHRO	E3N2C7_CAERE	A0A0U2PEI1_9BURK	R6E397_9FIRM	Q2SW27_BURTA	A0A1H9NBS0_9PSED	A0A0S8DML3_9GAMM																			S5S4M0_9VIRU				JX904420
A0A1H2TYM7_9FIRM	W1I258_9BACT	K7GWH0_CAEJA	A0A1R1JD05_9BURK	A0A1C6CVX7_9FIRM	A0A0U3LKL5_9BURK	A0A1I3GFW8_9BURK	A0A1F4CFZ2_9PROT																			S5S4P8_9VIRU				KP153404
A0A1H6UDT6_9LACO	A0A1C0VR20_9CYAN	K7HC44_CAEJA	R4JJS4_9CAUD	R7KM45_9FIRM	A0A0H5Q412_9ZZZZ	A0A1I5YC77_9PSED	A0A1F4F6H9_9PROT																			W8GST7_9VIRU				KC248416
A0A0B5FU11_9DELT	W1I285_9BACT	K7HC45_CAEJA	A0A1Y0N6W3_9BURK		A0A0H5QH00_9ZZZZ	A0A1I5YDY3_9PSED	A0A1G0G475_9GAMM																			W8H1E0_9VIRU				KT149398
A0A0G1JES3_9BACT	D3GN23_9GAMM	A0A0N4WXH5_HAEPC	A0A1F8W3E3_9BURK		A0A076PJS5_COMTE	A0A1J0EU97_9PSED	A0A1J5RJQ6_9ZZZZ																			A0A075X671_9VIRU				KP153447
A0A1G1E8Q9_9BACT	A0A0J1KSP1_9ENTR	H3E4X9_PRIPA	A0A1E2URA0_9GAMM		A0A1P8JV10_9BURK	A0A1Q9RB32_PSEPU	A0A1Q6YD45_9BACT																			A0A0K1D9T2_9VIRU				KT732819
A0A1J5H916_9BACT	A0A1C3QHE1_KLEPN	A0A0N5DG28_TRIMR	B3T3K0_9ZZZZ		A0A0E3CGY4_COMTE	A0A1Q9Y0T2_9PSED	A0A1Q6YHR8_9BACT																			A0A0Y0BM95_9VIRU				KP153377
A0A087B669_9BIFI	A0A1C4EF92_9ENTR	A0A183F4A1_HELBK	A0A1R1LKP8_9GAMM		A0A0M2DSQ7_9BURK	A0A1T1HYY3_9PSED	A0A0F9G6Q9_9ZZZZ																			A0A0Y0BMB1_9VIRU				KT149394
A0A0R1UAY7_9LACO	B4VY68_9CYAN	A0A183F6P6_HELBK	E1SVZ8_FERBD		A0A1H0GM04_9BURK	A0A1T1I7U8_9PSED	A0A1F2TW28_9BACT																			A0A0Y0C2Q8_9VIRU				KP153360
A0A0R2H5K9_9LACO	W1I5S8_9BACT	A0A183GEI5_HELBK	K2JHW2_9GAMM		A0A2A2AUM0_9BURK	A0A1U9XXB0_9PSED	A0A0F9DMN7_9ZZZZ																			A0A0Y0D5K5_9VIRU				KP153369
A0A1S9A830_LACRE	A0A0H5Q8Z3_9ZZZZ	A0A183GJT5_HELBK	A0A099KWT5_COLPS		A1TT58_ACIAC	A0A1V0F0J6_PSETO	A0A1F5VLU4_9BACT																			A0A109QLL5_9VIRU				KP153485
F8DM30_LACRS	A0A0H5Q1S5_9ZZZZ	A0A0C2G903_9BILA	A0A1Q6CFQ1_9GAMM		B7WX61_COMTK	A0A1Y3L708_PSEPU	A0A1F9NL05_9DELT																			A0A109ZEB4_9VIRU				KJ547648
F8DP39_LACRS	A0A0H5Q381_9ZZZZ	A0A0C2FEA7_9BILA	G4QNI0_GLANF		A0A1G0EMS9_9PROT	A0A231ZZP4_PSEAI	A0A1J5FN59_9BACT																			A0A140KFH0_9VIRU				KT149412
A0A1F7LZ40_9BACT	Q1QGV9_NITHX	A0A0D6LI58_9BILA	A0A1D8RUX9_9GAMM		A0A0R3QCP0_9BILA	A0A271BWN5_PSEST	A0A1E7H8P2_9DELT																			E3W906_9VIRU				KP153468
K1JTX5_9BURK	A4Z1I5_BRASO	A0A2G9TEP4_TELCI	A0A1J5L7Z5_9VIBR		B1BI00_CLOPF	A0A291KAI3_PSEME	A0A1V4S2H0_9DELT																			M9UW82_9VIRU				FJ959082
A0A1Q7WY85_9CHLR	A0A1V4I2M2_NITVU	W6NA62_HAECO	A0A066ZTR1_HYDMR		W1I8G2_9BACT	A0A292D567_9PSED	A0A150SPK2_SORCE																			W8GND6_9VIRU				KF738877
A0A0C1QVG8_9CYAN	A3WWJ7_9BRAD	U6NYH3_HAECO	A0A1M4WD17_VIBGA		A0A0H5Q588_9ZZZZ	A0A2A2DQJ6_9PSED	A0A150TPF0_SORCE																			A0A0U3BDC2_9VIRU				KP153483
A0A0C1R195_9CYAN	A0A0R3CUD0_9BRAD	U6PC48_HAECO	A0A1R4LU08_9VIBR		A0A0H5Q9I0_9ZZZZ	A0A2A3M175_9PSED	A0A1F7MYL7_9BACT																			A0A068B244_9VIRU				KT732823
A0A0C1R744_9CYAN	J3I5Z7_9BRAD	W6NC03_HAECO	A0A1R4LU25_9VIBR		W1I7R2_9BACT	A0A2D2M2H5_9PSED	A0A1E3X3P9_9BACT																			A0A068FKH2_9VIRU				KM598396
A0A0C2Q2L4_9CYAN	A0A1S2WYH8_9GAMM	A0A016X2I4_9BILA	A0A1B7UIG8_9GAMM			A0A2D5CG02_9GAMM	A0A011PNB2_9PROT																			A0A068FMC0_9VIRU				JX185415
A0A139XA16_9CYAN	A0A0A8E7N4_9GAMM	A0A1D2M235_ORCCI	I1DW69_9GAMM			A0A2H2YL38_9PSED	A0A069PAA0_9BURK																			A0A068FMD0_9VIRU				KT149404
A0A1Y0RQF1_9CYAN	A0A0B6D7U3_9GAMM	A0A1Y1KC27_PHOPY	G4QG12_GLANF			A0A2I0CS24_9PSED	A0A090HK45_9BURK																			A0A068FNT7_9VIRU				FJ959078
A0A1Z4IVF0_9CYAN	A0A0E1N8W9_9GAMM	A0A1Y1KC57_PHOPY	A0A148KKJ7_9ALTE			A0A2J7Y8G1_PSEPU	A0A0B5DYI0_9RHOB																			A0A068FNU7_9VIRU				KP153497
A0A1Z4IYV7_9CYAN	B0U1B8_FRAP2	A0A1Y1KI57_PHOPY	A0A0F9E5V0_9ZZZZ			A0A2K0VH61_PSEAI	A0A0C3N7W2_9RHOO																			A0A068FNV0_9VIRU				KT862256
A0A1Z4PUK2_9CYAN	A0A0H5Q6R9_9ZZZZ	A0A1Y1KI74_PHOPY	A4Y8P7_SHEPC			F8FT16_PSEP6	A0A0D0GMJ3_9BURK																			A0A068FSS7_9VIRU				KF246569
A0A1Z4Q8A4_9CYAN	A0A1S2CC58_9ALTE	W4Y059_STRPU	F7RKF1_9GAMM			J0PBP2_9PSED	A0A0F0ERM9_9BURK																			A0A0A7H7P9_9VIRU				KJ206566
A0A1Z4TT74_9CYAN	A0A0J7M604_9ALTE	A0A177TR25_9BASI	G0ARK9_9GAMM			L7HD76_PSEFL	A0A0F2QQT7_9RHOB																			A0A0A7HBA4_9VIRU				KU043411
A0A261KK54_9CYAN	A0A0T6W518_9ALTE	A0A177U3Z3_9BASI	A0A1W6SR66_9PROT			S2JZL6_9PSED	A0A0F2RGE0_9RHOB																			A0A0B4U2V4_9VIRU				KU043424
A0A0M1X772_ENTFC	A0A165YNU0_LACPN	A0A177TLE7_9BASI	A0A1G0NAK8_9PROT			U1SSB5_PSEFL	A0A0F9G6H3_9ZZZZ																			A0A0B5A7G8_9VIRU				KM573766
A0A1G4T244_9FIRM	A0A0H5PZK1_9ZZZZ	A0A177U2S9_9BASI	A0A1J5PBP0_9ZZZZ			V7D1G7_9PSED	A0A0N7JW98_9BURK																			A0A0B5AB77_9VIRU				KX388513
A0A1L8W4P0_9ENTE	W1I5W5_9BACT	A0A177U529_9BASI	A0A1Y6BSW0_9ALTE			A0A1D9BA12_9NEIS	A0A0P1G9R2_9RHOB																			A0A0B5EFU1_9VIRU				KX388514
A0A242C6G9_9ENTE	H5VDQ5_HELBI	A0A1Q5TSK1_9EURO	A0A0S3ANB5_9PROT			A0A1R1ICB8_9RHOO	A0A0P6RKU0_9RHOB																			A0A0B5EHN3_9VIRU				KX388515
E6LCX5_9ENTE	A0A1H9XEK2_BUTFI	F9F6E2_FUSOF	A0A1H5UDK1_9PROT			A0A0N8VVC1_9BURK	A0A0Q6RD67_9RHIZ																			A0A0H4LNQ1_9VIRU				KR528568
F8HCU5_STRE5	W1I617_9BACT	A0A151VNR1_HYPMA	A0A1H8VNN4_9PROT			A0A1B3PH61_9BURK	A0A0T7G5V7_RHIGA																			A0A0U2UZE4_9VIRU				KF738884
F8LIY9_STREH	G2HZR1_9PROT	A0A0C9VRM3_9HOMO	A0A1H9EP61_9PROT			A0A1D2RNN7_9BURK	A0A0U5N9G0_9PROT																			A0A1L2DU01_9VIRU				JX908739
J7TQ74_STRSL	E7G4Q8_9HELI	A0A060SG11_PYCCI	A0A285BU49_9PROT			F4G6M5_ALIDK	A0A0X3T6A5_9RHOB																			A0A1L2DWK9_9VIRU				KP153409
V2Y247_9FIRM	W1I6A4_9BACT	A0A0D7AIZ2_9AGAR	A0A286AFP6_9PROT			A0A1J4QHL0_9GAMM	A0A101KQB3_RHILI																			A0A1L2DWX3_9VIRU				KX388505
W1W714_9FIRM	A0A0H5QG51_9ZZZZ	A0A146HYG3_9AGAR	F9ZI98_9PROT			A0A0A5I1P4_9VIBR	A0A158KRI2_9BURK																			A0A1X9Q918_9VIRU				AJ749894
W3YRA0_9FUSO	A0A1A9HAF9_HELPX	A0A0G4EDB3_VITBC	A0A1T4XZM7_9GAMM			A0A2K7SR64_9VIBR	A0A158L0G6_9BURK																			A0A1X9Q938_9VIRU				HE654123
A0A0B0QFB3_APHFL	M3N8E6_HELPX	C7ZM83_NECH7	A0A1M7ARB0_9PROT			F9S2X4_9VIBR	A0A177NAG7_9GAMM																			A0A1X9Q943_9VIRU				KM607601
A0A0C2QB36_9CYAN	B2ITF2_NOSP7	C7ZQH5_NECH7	A0A0A2Y5Y6_9PAST			A0A1C3J9X1_9VIBR	A0A196PC01_9RHOB																			A0A1X9Q945_9VIRU				JF957636
A0A1B7V7Z6_9NOST	A0A1T0CFZ1_9GAMM		A0A0E3CJN6_9PAST			Q47ZW5_COLP3	A0A1A5HN24_RHILI																			A0A286QZQ9_9VIRU				KJ547621
A0A1U7IKL4_9NOSO	C8KYC7_9PAST		A0A1A7P638_9PAST			A0A0B7JE26_PHOPO	A0A1A5QL61_RHILI																			A0A2H4YPZ6_9VIRU				L32166
A0A218Q7Q6_9CYAN	C8KYC8_9PAST		A0A263HGV6_9PAST			A0A0D8MST1_PHOLE	A0A1A5RNK5_9RHIZ																			A0A2H4YQ08_9VIRU				EU430730
K7WER8_9NOST	A0A1Z4C4S2_9GAMM		A0A263JDJ7_9PAST			D0YZS5_PHODD	A0A1D2S3P0_9BURK																			A0A2H4YQ19_9VIRU				L32167
A0A245Z516_9RHIZ	A0A066UJ82_9GAMM		F4HAR1_GALAU			A0A0A2R3L5_MORMO	A0A1E5AGE0_9RHOB																			A0A2H4YQ24_9VIRU				X80879
E2CDC0_9RHOB	A0A1S9ZEY4_9GAMM		C6C6X9_DICP7			A0A0D8LDC2_MORMO	A0A1F2TNU2_9BACT																			A0A2H4YQ28_9VIRU				KC978991
A0A0F8Z167_9ZZZZ	Q48905_MICAE		A0A089V231_9GAMM			A0A1K3J904_MYCTX	A0A1F4CEJ8_9PROT																			A0A2H4YQ38_9VIRU				AB000921
A0A0F9NTX2_9ZZZZ	A0A085J862_9GAMM		A0A0A8FCS2_9GAMM			A0A2C5TSI1_MORMO	A0A1F4ITT2_9BURK																			A0A2I6QEL9_9VIRU				AB000920
A0A0F9SUF0_9ZZZZ	A0A0H5PWW7_9ZZZZ		A0A2D1JUC4_9GAMM			M7D081_MORMO	A0A1F4J0Z5_9BURK																			A0A2I6QEM6_9VIRU				U16735
A0A0G0KLU9_9BACT	A0A117EN92_SALCE		C6CGB3_DICC1			A0A1F9IJW7_9DELT	A0A1G7CUD2_9BURK																			A0A2I6QEN2_9VIRU				KC979052
A0A1F5T0T0_9BACT	A0A0F4AH38_9ENTR		D2BYJ2_DICZ5			A0A0Q2RLA7_VIBFU	A0A1G8AX15_9RHIZ																			A0A2I6QEN5_9VIRU				KF471057
A0A1J4XKL8_9ARCH	G4CAU5_SALIN		E0SF19_DICD3			A0A0X8LPN7_VIBFL	A0A1G8AXE4_9RHIZ																			A2T859_9VIRU				JX458742
A0A1S6HGB7_9ARCH	A0A1Q4KCH7_9PSED		U6Z9N0_9GAMM			A0A177XVI9_9VIBR	A0A1H1GDC5_9RHOB																			A3F5D3_9VIRU				HE806451
A0A2E9U457_9ARCH	A0A1M2EKS1_ECOLX		A0A0G4QHN0_PROVU			A0A1E5FLJ1_9VIBR	A0A1H1ICJ1_9RHOB																			B5M6W9_9VIRU				HM163578
A0A2G9PLN8_9ARCH	A0A2G8DWI6_9GAMM		A0A1Z1SQ30_PROMI			A0A1T4QMB7_VIBCI	A0A1H1K1A3_9RHIZ																			B9UYK5_9VIRU				KT948075
A0A2A4WTE1_9BACT	A0A2J1GJT2_KLEPN		A0A1Z1SU51_PROMI			A0A242V2Z8_VIBPH	A0A1H1KNJ3_9RHIZ																			B9UYL3_9VIRU				KT099170
A0A2G9ZMT9_9BACT	A0A2J5S5A1_KLEPN		A0A2I2CYK6_PROMI			A0A242V5I2_VIBPH	A0A1H1KNK6_9RHIZ																			B9X1E8_9VIRU				JX904231
A0A023BMI7_9FLAO	S1I7N3_ECOLX		A0A2I8GFL5_PROMI			A0A289G8G2_VIBAN	A0A1H3E388_9RHOB																			C0LE37_9VIRU				KR528545
A0A090VWV8_9FLAO	A0A0H5PZJ8_9ZZZZ		A0A2I8GLD7_PROMI			A0A2J8GFW2_VIBDI	A0A1H4HYJ0_9BURK																			C1IWT0_9VIRU				KR528554
A0A0F2NNF4_9DELT	A0A0H5PZQ5_9ZZZZ		B4F0L5_PROMH			A0A2J8GFW4_VIBDI	A0A1H5ND72_9RHIZ																			C5IK02_9VIRU				KR528556
A0A142HGH5_9BACT	A0A0H5Q0T4_9ZZZZ		A0A085GNC4_9GAMM			D0HC09_VIBMI	A0A1H5NNR1_9RHIZ																			C5IY28_9VIRU				KM874354
A0A142HKK9_9BACT	A0A0H5Q2B4_9ZZZZ		A0A017IEM3_ECOLX			A0A1B7JXN6_9GAMM	A0A1H6ZT66_9SPHN																			C5IY29_9VIRU				KR528561
A0A142L5Y4_9BACT	A0A0J2DLN2_ECOLX		A0A023Z610_ECOLX			A0A1B8H2B4_9GAMM	A0A1H8IHY6_9SPHN																			C5IY33_9VIRU				KR528551
A0A1D9PDX4_9FLAO	A0A2J1D5P7_ECOLX		A0A024KXC7_ECOLX			A0A1B8STJ2_PRORE	A0A1H8VQT9_9RHIZ																			C5IY43_9VIRU				KR528562
A0A1F3KGM1_9BACT	B2TSE2_SHIB3		A0A028E1X8_ECOLX			B2PWV8_PROST	A0A1I0NTY0_9RHOB																			C5IY44_9VIRU				KJ641738
A0A1G1TDL5_9BACT	Q99135_SHISO		A0A064TM71_ECOLX			D4BXQ9_PRORE	A0A1I1MCS4_9BURK																			C5IY48_9VIRU				KR528547
A0A1G1TEQ8_9BACT	A0A1Z4R353_9CYAN		A0A069XQS8_ECOLX			B6EMZ4_ALISL	A0A1I2D2P8_9RHOB																			C5IY53_9VIRU				KR528553
A0A1G4GAR2_9PORP	A0A1Q8BNB4_9CYAN		A0A080I9N6_ECOLX			A0A1L0F9Y4_9GAMM	A0A1I2G7N9_9RHOB																			C5IY54_9VIRU				KT945163
A0A1M6WB74_9BACT	A0A1J1JLI6_PLAAG		A0A084YSC1_9GAMM			A0A241PIN0_VIBAN	A0A1I2G7X4_9RHOB																			C8CP53_9VIRU				KP153451
A0A1M7YG88_9DELT	K9UAU0_9CYAN		A0A085GA27_9ENTR			A0A0F4QPM5_9GAMM	A0A1I2SV56_9SPHN																			D0EZM8_9VIRU				KJ547650
A0A1V6JQ33_9BACT	Q06460_9SYNC		A0A087L153_9GAMM			X7E634_9GAMM	A0A1I4G0I2_9RHIZ																			D0F082_9VIRU				KJ547646
A0A221USE8_9FLAO	Q60206_9CYAN		A0A097QXC4_HAFAL			A0A0H2MQL1_9VIBR	A0A1I6ZC13_9RHIZ																			D0F090_9VIRU				KM573772
A0A2A4G7A1_9FLAO	A0A0C1NIB9_9CYAN		A0A0A0GX97_ECOLX			A0A014P0K8_9BURK	A0A1I7EAJ9_9BURK																			D1MF89_9VIRU				KT862221
A0A2A4PHU8_9GAMM	A0A0C1UI95_9CYAN		A0A0A8UJH6_ECOLX			A0A1B2D834_9BURK	A0A1I7EHK3_9RHIZ																			D3JU94_9VIRU				KT862218
A0A2A4WG91_9GAMM	A0A0R0MCL1_9CYAN		A0A0B1MWB0_ECOLX			A0A085U5J1_YERRU	A0A1I7EHM8_9RHIZ																			D3JU98_9VIRU				KM573775
A0A2E2WF58_9DELT	A0A1B7V673_9NOST		A0A0C5F5Q4_ECOLX			A0A1V2R9E7_PECCA	A0A1I7NVF9_9RHIZ																			D3JYQ7_9VIRU				KM573771
A0M0J7_GRAFK	A0A1Q4S4I3_9CYAN		A0A0C5WBR5_9ENTR			C4SLN8_YERFR	A0A1J4RWP8_9BURK																			D3WFW5_9VIRU				KF193403
E6X6M7_CELAD	K9WWP1_9NOST		A0A0E1L8U5_ECOLX			A0A064DKW2_CITFR	A0A1J5PPP0_9ZZZZ																			D7P2T8_9VIRU				KJ577810
J2JF87_FLASC	Q51313_9NOSO		A0A0E1T676_ECOLX			A0A0A8VLB7_YERRU	A0A1J5SUW0_9ZZZZ																			D7P2U2_9VIRU				KJ577811
K4IH18_PSYTT	W1I430_9BACT		A0A0E8XP98_9GAMM			A0A0T9TMV0_YERKR	A0A1J8ZKA8_9BURK																			D9ZK36_9VIRU				KF880727
K4IRF4_PSYTT	W1I6R9_9BACT		A0A0F0Y4Z7_9ENTR			A0A208ZI50_YERIN	A0A1L5NXH7_9RHIZ																			G7Z026_9VIRU				KT600069
Q9RT39_DEIRA	W1I3H7_9BACT		A0A0F3ULV1_ECOLX			A0A1V8MN04_VIBVL	A0A1L5NXM7_9RHIZ																			G7Z030_9VIRU				KX838318
A0A0N8IBR9_9RHOB	W1I3E6_9BACT		A0A0F6RHH6_CITAM			A0A1E3UYS3_9GAMM	A0A1M6U648_9RHOB																			G7Z034_9VIRU				KX838317
A0A166REZ1_9RHOB	Q52057_9ZZZZ		A0A0F7LA09_9CAUD			A0A1E3V168_9GAMM	A0A1N6GQA4_9BACT																			G8GE94_9VIRU				KP233189
A0A1I4ZYD6_9RHOB	A0A0H5QHZ3_9ZZZZ		A0A0F7LBQ2_9CAUD			A0A1N6YM13_9GAMM	A0A1N6I866_9BRAD																			G8GEA6_9VIRU				KY086298
A0A1M2ZCM0_9SPHN	E9KL79_9VIBR		A0A0G3K9P8_ECOLX			A0A220UMW1_9GAMM	A0A1N6IG41_9BRAD																			H9CWJ3_9VIRU				KP860906
A0A1X7A6F8_9RHOB	A0A0H5Q856_9ZZZZ		A0A0H2YXG1_ECOK1			A0A252EPF2_SHEPU	A0A1N6JVU1_9BRAD																			J9PQD3_9VIRU				KJ577819
A0A221K9A8_9RHOB	A0A0H5Q4A5_9ZZZZ		A0A0H2Z0B2_ECOK1			A0KW59_SHESA	A0A1N6L6B0_9BRAD																			J9PQD9_9VIRU				KT600068
A0A254QP12_9RHOB	W1I5P4_9BACT		A0A0H3F4U9_RAHSY			Q0HVU5_SHESR	A0A1N6L6B8_9BRAD																			K0GZ43_9VIRU				GQ351273
A0A2G6HI78_9ACTO	W1I9W0_9BACT		A0A0H3F680_RAHSY			Q8EGZ4_SHEON	A0A1N6L8X8_9BRAD																			K0GZF0_9VIRU				GQ351275
A1B6L6_PARDP	A0A1H8ITV6_9FIRM		A0A0H3FDJ0_RAHSY			V1DH11_9GAMM	A0A1N6LV04_9BURK																			K0H673_9VIRU				KU043403
A6FV23_9RHOB	W1I366_9BACT		A0A0H3NLR1_YERE1			K0D400_ALTMS	A0A1N6LV13_9BURK																			K0H6M8_9VIRU				KP233194
M9RF99_9RHOB	I0GVL7_SELRL		A0A0H3NQW7_YERE1			A0A1H3YIZ9_ALKAM	A0A1N7GUB7_9RHOB																			K0H6R2_9VIRU				KT862225
M9RQT2_9RHOB	Q55003_SELRU		A0A0H3NXJ9_YERE1			F7NZC9_9GAMM	A0A1V3SJU3_9BURK																			K0H6T5_9VIRU				KJ577812
A0A181DTZ1_STAAU	W1I7D0_9BACT		A0A0H3PJZ7_ECO5C			A0A0B2JK26_9GAMM	A0A211YSM5_9BURK																			K0H6V2_9VIRU				KJ577813
B8FS60_DESHD	W1I5P5_9BACT		A0A0I1E5A8_SHISO			A0A1Y5K5C7_9GAMM	A0A221K746_9RHOB																			K7WD88_9VIRU				KP233191
A0A0F9N8Z5_9ZZZZ	A0A0H5PWS2_9ZZZZ		A0A0J1L6F5_9ENTR			G7ENE9_9GAMM	A0A226WV98_9BURK																			K9NVB7_9VIRU				KU043428
A0A1Q7AQM9_9CHLR	A0A0H5Q7J4_9ZZZZ		A0A0K0I8S4_ENTCL			A0A073KX50_9GAMM	A0A235EVB9_9RHOO																			L7WVU2_9VIRU				KU043430
D6TYW0_9CHLR	W1I6Y4_9BACT		A0A0K3N2G8_ECOLX			A0A0N8IF21_9GAMM	A0A238ZLV1_9RHOB																			L7X123_9VIRU				KU058671
C6JHU4_9FIRM	A0A180EY35_9BACT		A0A0K3TFW5_ECOLX			A0A220UJV8_9GAMM	A0A240U310_9BURK																			M9T3Z2_9VIRU				KM573770
C4YX30_9RICK	A0A0H5Q842_9ZZZZ		A0A0K4CTN3_ECOLX			A3QCC4_SHELP	A0A249P5F5_9RHIZ																			Q0PRP2_9VIRU				KU043422
A0A1Z7LW15_9FIRM	W1I5Q2_9BACT		A0A0K4D250_ECOLX			A4YB89_SHEPC	A0A257CC45_9BURK																			A0A068B2R3_9VIRU				KU043420
A0A240BXT1_9STAP	A0A0H5PZ11_9ZZZZ		A0A0K5YSQ2_ECOLX			F7RT59_9GAMM	A0A2C8ZG61_9BURK																			A0A088SGC9_PAVC				KT862219
G2SQB1_LACRR	A0A0H5Q0P6_9ZZZZ		A0A0K9TFG8_ECOLX			A0A0W1SBH9_9GAMM	A0A2C9A4C9_9BURK																			A0A0A0VBX9_PAVC				KT862220
A0A1G7JE97_9EURY	A0A0H5Q4T8_9ZZZZ		A0A0L1C2X6_ECOLX			A0A095S710_9GAMM	A0A2C9BMR4_9BURK																			A0A0A0VC13_PAVC				KT862222
K4M9N8_9EURY	A0A0H5QM90_9ZZZZ		A0A0P0SSC1_ECOLX			A0A0B4XMG1_9GAMM	A0A2E2C7G9_9PLAN																			A0A0A0VCU3_PAVC				JN634851
U1PWV1_9EURY	W1I3L2_9BACT		A0A0Q4ME49_9GAMM			A0A166NE29_9GAMM	A0A2H6J009_9BACT																			A0A0A0VCX0_PAVC				KM598409
A0A1V8RCQ5_BIFLN	W1I639_9BACT		A0A0Q4NLZ0_9GAMM			A0A2E2DHE9_9GAMM	B2JST1_PARP8																			A0A0A0VD03_PAVC				KT862223
A0A1G1NN81_9BACT	A0A0R2DLE2_9LACO		A0A0S3N724_9ESCH			A0A2E5A5L1_9GAMM	B2JTR0_PARP8																			A0A0A0VDW3_PAVC				KP233179
A0A0L0KB00_9ACTN	A0A0H5QKN4_9ZZZZ		A0A0T5XHA9_ECOLX			B4X5E3_9GAMM	B8IGK7_METNO																			A0A0A0VDX4_PAVC				KP233178
A0A1H5CG99_9NOCA	A0A1N7C500_9BACI		A0A0T5XJI7_ECOLX			A0A1W6K6A1_9ALTE	B8IVX6_METNO																			A0A0A0VG45_PAVC				KP264965
A0A1V1YGA1_9ACTN	P94343_PAEPP		A0A0T7NUG0_YEREN			A0A2E6V4W6_9ALTE	C4ZML2_THASP																			A0A0A0VG74_PAVC				KP233175
T1C6G6_9ZZZZ	Q005X3_PAEPP		A0A0T9PJ42_YERFR			A0A0D0QND4_9GAMM	C5CK61_VARPS																			A0A0A0VG87_PAVC				KP264967
W8H495_RHOOP	T0NWA1_9BACI		A0A0T9QEM9_YERKR			A0A0W7U253_9GAMM	F7XFI5_SINMM																			A0A0A0VGB9_PAVC				KP264964
A0A0F8XL06_9ZZZZ	A9U6R2_PHYPA		A0A0T9T5I0_YEREN			A0A1E4WW92_9GAMM	G3IR82_METTV																			A0A0A0VIU1_PAVC				KY086301
A0A1F7BD94_9BACT	A0A0H5PZ13_9ZZZZ		A0A0T9UV79_YERAL			A0A1U6Y692_AERHY	G3IU25_METTV																			A0A0B5H7G4_FPV				KT862229
A0A1F7BF15_9BACT	W1I5Z9_9BACT		A0A0U1HKU4_YEREN			A0A165TBV1_9GAMM	H5WPE0_9BURK																			A0A0C5B5T4_9VIRU				KM598410
A0A269PIN1_9GAMM	A0A0H5Q4Y6_9ZZZZ		A0A0U1HL21_YEREN			A0A1Y0CUE7_9GAMM	I2E280_RHIML																			A0A0D3MDJ8_9VIRU				KU203352
A0A2H0RV45_9BACT	A0A0H5Q5G3_9ZZZZ		A0A0U1HL48_YEREN			A0A0F2NYN1_9GAMM	K8RIA7_9BURK																			A0A0F6SCX5_PAVC				KJ547633
A0A2H0S881_9BACT	A0A0H5Q3L1_9ZZZZ		A0A0U1I7Q2_YERMO			A0A095UCM5_9GAMM	M5FE60_9RHIZ																			A0A0F6SCX6_PAVC				KM573769
A0A0F8CL41_9EURY	A0A0H5PWJ9_9ZZZZ		A0A0V9RM42_ECOLX			A0A165JJT5_9GAMM	N6Y4E1_9RHOO																			A0A0F6SCX7_PAVC				KT862224
A0A0U5H806_9EURY	A0A0H5Q7U3_9ZZZZ		A0A125WW15_ECOLX			A0A1H5SLR9_9GAMM	N6YA21_9RHOO																			A0A0F6SCX8_PAVC				KM573774
A0A1G7MV97_9EURY	A0A0H5Q8U9_9ZZZZ		A0A156PRA6_ENTCL			K0CIQ7_ALCDB	Y4QJ_SINFN																			A0A0F6VXX8_PAVC				KM573763
A0A1G8XVE1_9EURY	A0A0H5Q410_9ZZZZ		A0A167JB71_9ENTR			A0A0H0Y0U9_VIBVL	Q1M648_RHIL3																			A0A0F6VXY0_PAVC				KF133809
A0A1H1ASD9_9EURY	A0A180EW63_9BACT		A0A192C944_ECOLX			A0A1D8SDU6_VIBMI	Q21Z73_RHOFT																			A0A0F6VXY1_PAVC				KY405006
A0A1I0LWI4_9EURY	W1I602_9BACT		A0A1B7KEN1_9GAMM			A0A1E5C7F9_VIBSP	Q2W8U4_MAGSA																			A0A0F6VXY4_PAVC				KY405007
A0A1V4C476_9EURY	A0A0H5QCN3_9ZZZZ		A0A1C0CID5_SERMA			A0A1L9KZ50_VIBFL	Q5P667_AROAE																			A0A0F6VXY7_PAVC				AB971658
A0A1Z4NNV3_9CYAN	W1I324_9BACT		A0A1C3H904_SERMA			A0A2J7WZL9_VIBVL	Q989G7_RHILO																			A0A0F6VXY8_PAVC				AB597949
A0A256K502_9EURY	A0A0K8J8I9_9FIRM		A0A1C4DN69_9ENTR			A0A1C6YZR7_HAFAL	T0AW19_9RHOO																			A0A0F6VY59_PAVC				AB647334
B0R317_HALS3	W1I2Q1_9BACT		A0A1C6Z488_HAFAL			C4L903_TOLAT	V7F6Z8_9RHIZ																			A0A0F6VY62_PAVC				AB844272
L9WL81_9EURY	Q9X6D4_CLOBE		A0A1I7E3C8_9ENTR			A0A1E5IXE0_SHECO	W6S143_9RHIZ																			A0A0F6VY65_PAVC				AB193315
L9WWK0_9EURY	A0A0A0ID22_CLONO		A0A1J8AC84_CITFR			A8H1Z4_SHEPA	W6S762_9RHIZ																			A0A0F6YED7_PAVC				AB553581
L9ZGF5_9EURY	A0A1M4ZX61_9FIRM		A0A1L1PND0_SALCE			B8E4G9_SHEB2	X6CPZ6_9RHIZ																			A0A0F6YEF2_PAVC				KY405008
M0DCP4_9EURY	A0A0H5Q6K7_9ZZZZ		A0A1L4BLW2_SALTI			A0A060KYG2_VIBCL	A0A1D8RWX6_9GAMM																			A0A0F6YF22_PAVC				AB781284
M0E3Q5_9EURY	W1I4I3_9BACT		A0A1M0X5U0_ECOLX			A0A086WIH6_9VIBR	A0A1Y5EFL0_COLPS																			A0A0F6YF27_PAVC				AJD07486.1
M0E5N3_9EURY	A0A0J7GHP9_BACCE		A0A1M1NA69_ECOLX			A0A087I4D9_VIBVL	A0A2A4QNC8_9GAMM																			A0A0F6YFZ8_PAVC				AUM61738.1
M0E5U1_9EURY	A0A2B3KUV0_BACTU		A0A1Q5W0Q1_SERMA			A0A0F4P797_9VIBR	A0A1B1G017_9BACT																			A0A0G2YQD6_FPV				AUM61719.1
M0KGR1_9EURY	A0A1X7GZK8_9BACI		A0A1Q6AA60_ECOLX			A0A0H6DME9_VIBCL	A0A1B1G385_9BACT																			A0A0M3R8I2_PAVC				AUM61713.1
M0LGR5_9EURY	A0A1D2KWU8_BROTH		A0A1Q6AA68_ECOLX			A0A0H7GLC9_VIBCL	A0A142L2B2_9BACT																			A0A0M3R8I6_PAVC				AUM61624.1
A0A0G0UA09_9BACT	Q04140_9ZZZZ		A0A1Q6AW53_ECOLX			A0A151L1M3_9VIBR	A0A142L624_9BACT																			A0A0M4FM20_PAVC				AUM62043.1
A0A0F9FER4_9ZZZZ	Q93AC2_ANETH		A0A1S0WKV5_ECOLX			A0A177Y6Q9_9VIBR	A0A0U2XTC5_9FLAO																			A0A0M4FTL8_PAVC				AHL29198.1
A0A1F5V2F8_FRAXR	V5QQQ5_9BACI		A0A1U9SS59_ECOLX			A0A1A8SZV1_9GAMM	A0A0U3F2W1_9FLAO																			A0A0S2I7B8_FPV				APP87725.1
A0A1F9DZ40_9DELT	A0A067XJV5_9BACI		A0A1V0LL88_9ENTR			A0A1V8MNB8_VIBVL	A0A0U3F5T7_9FLAO																			A0A0X9UIP2_PAVC				AUM61807.1
A0A1G1GY22_9BACT	A0A098YEH7_9GAMM		A0A1V2GEW4_ECOLX			A0A1Z2SJ16_VIBGA	A0A0U3GBC1_9FLAO																			A0A1B1FKX0_PAVC				YP_009351871.1
A0A1J4S8U1_9DELT	A0A0C5BKA6_BACPU		A0A1V3UWX1_ECOLX			A0A242V0D3_VIBPH	A0A0U3H1M2_9FLAO																			A0A1B1W6F9_9VIRU
A0A1V1WQH5_9DELT	A0A0D1L2P1_BACIU		A0A1X0VWG3_9GAMM			A0A249W9J4_VIBPH	A0A1B9Y4L3_9FLAO																			A0A1B2IHW5_9VIRU
A0A1V4MDU2_9DELT	A0A0J1HJS1_9BACI		A0A1X2UKR5_SALET			A0A2A2CNM0_9VIBR	A0A1H4K6V6_9FLAO																			A0A1L6Z966_FPV
A0A0F7PAQ9_9EURY	A0A0U0E0T8_STREE		A0A1X2XZY0_SALET			A0A2A2MKL4_9VIBR	A0A1H4MUK3_9FLAO																			A0A1P8DCU3_FPV
A0A0W1RDJ2_9EURY	A0A1Q9B3Y6_BACPU		A0A1X3LP43_ECOLX			A3UPE0_VIBS1	A0A1H4VB30_9FLAO																			A0A1P8L138_PAVC
A0A151A8F0_9EURY	A0A1U3YJI4_9MYCO		A0A1X3M4R4_ECOLX			U2ZZX4_VIBPR	A0A1H4XIV6_9FLAO																			A0A1W6AYT5_FPV
A0A1H7UXM7_9EURY	A0A1Y0WWW7_BACLI		A0A1X9V0G5_ECOLX			U3BHT3_VIBPR	A0A1H4YWA4_9FLAO																			A0A1W6AYT9_FPV
A0A1J4LYP8_9EURY	A0A200HH46_BACPU		A0A1Z3X873_SALCE			A0A1Y0FSM1_9GAMM	A0A1H7BXJ6_9BACT																			A0A1Y1CBZ1_PAVC
A0A1J4LZJ0_9EURY	A0A255CGE5_9BACI		A0A202DBH9_9ENTR			L8JBA5_9GAMM	A0A1T5H371_9FLAO																			A0A1Y1CC37_PAVC
A0A1N7H7Z5_9EURY	A0A267X5R6_9BACI		A0A208ZDY3_YERKR			A0A0W1L2U0_9GAMM	A0A2I2M9G4_9FLAO																			A0A1Z2RTW0_9VIRU
A0A1P8LQD8_9EURY	A0A291LQI7_BACIU		A0A208ZUF7_YERKR			A0A0F4P5U7_PSEO7	C6X5H4_FLAB3																			A0A223FZA0_PAVC
A0A1P8LQZ9_9EURY	A0A2A5IAQ7_BACPU		A0A209NQG2_ECOLX			A0A2A2UUS3_9GAMM	A0A0M3C5L3_9SPHI																			A0A224ASR7_PAVC
A0A1U7EXY0_NATPD	A0A2A5INC1_BACPU		A0A210C340_ECOLX			A0A0E0YGF4_ALTME	A0A0Q9Z5L3_9FLAO																			A0A224ATR2_PAVC
A0A202E8S4_9EURY	A0A2J6DBN8_BACIU		A0A210TV34_9GAMM			A0A080HNF4_ECOLX	A0A1M7LVV2_9FLAO																			A0A240G1A1_FPV
A0A238Y3V7_HALVU	A0A2K7T1V3_BACLI		A0A221DVA0_SERMA			A0A0K0H7Q0_SALBC	A0A1F3D387_9BACT																			A0A240G1A3_FPV
A0A256KMQ4_9EURY	D1MGL6_BACPU		A0A229AQS5_ECOLX			A0A2A5MVC3_ENTCL	A0A1M3MEZ1_9BACT																			A0A240G1A4_FPV
A0A2B7H0A3_9EURY	F5BQR7_SALDU		A0A231WQ72_KLEPN			A0A2G2RTX1_9GAMM	A0A1V1WXD8_9DELT																			A0A240G1A8_FPV
B0R8C7_HALS3	M5QYN9_9BACI		A0A236M093_SHIBO			S4YR38_SERPL	L7CFU9_RHOBT																			A0A291B599_PAVC
M0C123_9EURY	O33866_BACPU		A0A241QPV5_ECOLX			A0A1B3E0L6_9PSED	Q7TTG3_RHOBA																			A0A291B5A1_PAVC
M0HV35_HALGM	O52358_BACPU		A0A244BCC6_ECOLX			A0A229QY22_9PSED	Q7UY21_RHOBA																			A0A291EW38_PAVC
U1Q0J0_9EURY	REP_BACAM		A0A246VZ30_ECOLX			A0A248LEP8_9NEIS	Q7UY26_RHOBA																			A0A291EW39_FPV
W0JV28_9EURY	REP_BACSP		A0A249WLW9_9ENTR			A0A248LHN6_9NEIS	A0A1P8WFZ6_9PLAN																			A0A291EW42_FPV
A0A1E7H028_9DELT	Q00452_BACNA		A0A250HHR8_ECOLX			H7EQB8_PSEST	A0A1V6E8U0_9BACT																			A0A2H4L263_PAVC
A0A0F2NXV0_9GAMM	Q0MX23_9BACI		A0A250HQM7_ECOLX			A0A191W245_VIBAN	A0A1Q7SR78_9BACT																			A0A2H4L275_PAVC
A0A0S8BFI3_9CHLR	Q45441_BACIU		A0A263EVR0_ECOLX			A0A1A6LHR5_VIBSP	A0A2H3KG32_9CHLR																			A0A2I7G3T4_9VIRU
A0A0U2WPQ4_9FLAO	Q45450_BACIU		A0A265AYS2_SALET			A0A1E5FRY2_VIBSP	A9AVJ8_HERA2																			A0A2I7G3U3_9VIRU
A0A1G1LXF0_9BACT	Q45504_BACIU		A0A266HPJ2_ECOLX			A0A1R3FHL2_9VIBR	A9B8K8_HERA2																			A0A2I7G3V2_9VIRU
A0A2G5K595_9FLAO	Q575L9_BACLI		A0A266HPN7_ECOLX			A0A241PLW7_VIBAN	A9B8X8_HERA2																			A0FJ00_PAVC
A0A2G6QX85_9FLAO	Q575M1_BACLI		A0A272CTX6_ECOLX			A0A2I3CC14_VIBAX	A0A1F2RVC4_9BACT																			A4D8J5_9VIRU
A0A2H0M8S3_9BACT	T5HHV1_BACLI		A0A292AQC7_ECOLX			A0A2J7WK85_VIBVL	A0A1G0FTR9_9GAMM																			A7LBA9_FPV
A5G3E6_GEOUR	A0A0B5EEV6_STREQ		A0A2A3KU01_9GAMM				A0A0F9IFM6_9ZZZZ																			A9YY77_PAVC
X5DWK7_9BACT	A0A140EXL5_STRSU		A0A2A5MJT0_9ENTR				A0A1V1WT43_9DELT																			B2ZFY4_FPV
A0A062Y4D8_ECOLX	A0A2I1UST1_STRAP		A0A2A6Q1J7_ECOLX				A0A1V1WXI2_9DELT																			B2ZUP8_9VIRU
A0A0C7KA43_KLEPN	Q6DRR7_STRPY		A0A2A7PKV9_LELAM				A0A1G0ZUG1_9BACT																			B5A1X0_9VIRU
A0A0H2VCK3_ECOL6	V8LR66_STRTR		A0A2A7RN39_SALCE				K2CR32_9ZZZZ																			B5A1X5_9VIRU
A0A0L6ZW83_ECOLX	W1U3N4_STRAP		A0A2B7N4S3_ECOLX				A0LBL2_MAGMM																			B7U6W6_9VIRU
A0A197ETQ4_9GAMM	Q6XYS0_STRSU		A0A2B7N881_ECOLX				A0A1G2YJR6_9BACT																			B7U6Y4_9VIRU
A0A197F4M9_9GAMM	A0A139N8F6_9STRE		A0A2B7RV81_ECOLX				A0A1F2TJQ0_9BACT																			B7U876_9VIRU
A0A1J0QZG1_KLEPN	A0A0F4LUF3_9LACO		A0A2B7RYL6_ECOLX				A0A1V4RAA3_9BACT																			B9VQA8_FPV
A0A1S8ZLW5_KLEPN	A0A133XXR5_9LACT		A0A2B7SPX1_ECOLX				A0A0S8B0M1_9CHLR																			C1KF14_9VIRU
A0A2A5PGG7_9GAMM	A0A1F1SKU9_9LACT		A0A2B7SPY8_ECOLX				A0A1G1CNX6_9BACT																			C1KF18_9VIRU
A0A2A7MB73_ECOLX	A0A0F5I9Q4_9BACI		A0A2D0ASX4_ECOLX				A0A1H2KBX5_9DELT																			C3VAB8_9VIRU
A0A2G4PWG2_KLEPN	A0A1G6DTK6_9STRE		A0A2D0DYN3_ECOLX				K0N9V8_DESTT																			C8CLJ9_PAVC
A0A2G5AZX6_KLEVA	A0A1V2SCI5_9BACI		A0A2D3MWZ7_ECOLX				K0NG92_DESTT																			D9J2H5_9VIRU
A0A2H5HDK9_KLEPN	D2JCK5_STAEP		A0A2G0FHG5_ECOLX				K0NJY3_DESTT																			E2D6T1_9VIRU
A0A2I0F2E0_9GAMM	A0A1J4HCJ5_9STAP		A0A2G4AM57_ECOLX				K0NN82_DESTT																			E2D6T6_9VIRU
A0A2J2FJY1_KLEPN	Q9KJC7_STAAU		A0A2G4U877_YERBE				K0NP19_DESTT																			E2D6U1_9VIRU
A0A2J2MI04_KLEPN	A0A116ME39_STRSU		A0A2G5H5Y4_ECOLX				A0A1V1NVD8_9DELT																			E2D6U6_9VIRU
A0A2J2R8P0_KLEPN	X8I792_9FUSO		A0A2G8ZZ28_ECOLX				A0A1V5JMS9_9BACT																			E2D6V1_9VIRU
A0A2J5EEP8_KLEPN	A0A0H5Q1Z2_9ZZZZ		A0A2G9BRD4_ECOLX				A0A1F7LUQ9_9BACT																			E2D6V6_9VIRU
I3B073_BIFLN	J8V8H9_9FUSO		A0A2H1BIU9_ECOLX				A0A011P1K2_9PROT																			E2D6W1_9VIRU
X1DDY5_9ZZZZ	W1I5V1_9BACT		A0A2I1NPB4_ECOLX				A0A0B5FFX2_9DELT																			E2D6W6_9VIRU
X1FL30_9ZZZZ	A0A1T4RC34_9FUSO		A0A2I1S1G8_ECOLX				A0A0M5IKI3_9DELT																			E2D6X1_9VIRU
A0A2D2PZ71_SYNLI	A0A1B4Z3L7_PEDPE		A0A2I2BLC4_ECOLX				A0A1F2SV68_9BACT																			E2D6X6_9VIRU
A0A2D2Q034_SYNLI	A0A0E9DR32_CHLTH		A0A2I2H381_ECOLX				A0A1F2TFP0_9BACT																			E2D6Y1_9VIRU
D5H6S6_SALRM	U2PN01_LEPWF		A0A2I2I5S8_ECOLX				A0A1F4CEZ8_9PROT																			E2D6Y6_9VIRU
Q2S639_SALRD	A0A1C0YEB7_9BACL		A0A2I5TL51_SERS3				A0A1F7LR97_9BACT																			E2D6Y9_9VIRU
A0A1F9DC83_9DELT	F9DY80_9BACL		A0A2I6G0L4_ECOLX				A0A1F7LZE3_9BACT																			F8RKY2_9VIRU
A0A1J4TAZ3_9BACT	Q7WYL5_LYSSH		A0A2I6H5X7_ECOLX				A5G657_GEOUR																			F8RKY4_9VIRU
A0A2H0L5A7_9BACT	A0A0E9ELT3_CHLTH		A0A2I6KBZ7_9ENTR				S7U5I1_DESML																			G0Z567_PAVC
A0A1J4SDV9_9BACT	A0A075JV17_9BACI		A0A2I6NX00_SALMS				B8YG37_9VIBR																			G0Z569_PAVC
A0A061CK77_LACDL	A0A174LYI3_9CLOT		A0A2I7FZL9_YERRU				A0A1Y6KT52_9GAMM																			G0Z571_PAVC
A0A0F3RUU5_9LACO	A0A174VL45_9CLOT		A0A2I7XCY3_9ESCH				A9DIW3_9GAMM																			G0Z573_FPV
A0A0F4HBQ7_LACFE	A0A1C6K9Q0_9CLOT		A0A2I8ATB7_ECOLX				W7Q817_9ALTE																			G1JUC2_9VIRU
A0A0H0YMC4_LACCA	A0A1Q1N8Q7_9STAP		A0A2I8SI88_ECOLX				A0A0F8Z472_9ZZZZ																			G1JUD2_9VIRU
A0A0N6WGY4_LACFE	A0A1V4ST53_9CLOT		A0A2I9T8M6_ECOLX				A0A0C5V7U2_9GAMM																			G1JUD8_9VIRU
A0A0N7CIF3_LACFE	B1BK14_CLOPF		A0A2J0R6Y3_ENTCL				A0A0C5VQ80_9GAMM																			G1JUD9_9VIRU
A0A0N7CK63_LACFE	G5DSD5_CLOPF		A0A2J1AEX8_ECOLX				A0A091FBM0_9DELT																			G1JUE0_9VIRU
A0A0N7CK88_LACFE	W1I751_9BACT		A0A2J1C9F7_ECOLX				A0A0F9IWF3_9ZZZZ																			G1JUE2_9VIRU
A0A0N7CKA3_LACFE	X5IH74_CLOBO		A0A2J4H807_ECOLX				A3J7Z8_9ALTE																			G3GA43_FPV
A0A0N7CKU1_LACFE	A0A0B6AJU3_BACMB		A0A2J4ITC5_ECOLX				A0A1X0YBE5_9DELT																			G8FRI3_PAVC
A0A0N7CLC1_LACFE	A0A0C6DV07_STAAU		A0A2J5WCA8_SALET				A0A0C2HVG4_9DELT																			G8J9D2_PAVC
A0A0N7CLN4_LACFE	A0A0E0VRA5_STAA5		A0A2J7MNV4_ECOLX				A0A1F9NPT8_9DELT																			G8J9E0_PAVC
A0A0N7CN69_LACFE	A0A0Q9XY96_9BACI		A0A2J7NIR2_ECOLX				A0A1X1QUN1_9GAMM																			G8J9E4_PAVC
A0A0N7CNR5_LACFE	A0A0T7ZQI9_STREE		A0A2K0AQW7_ECOLX				A0A2G9XEZ2_9DELT																			G8J9E8_PAVC
A0A0N7CQ59_LACFE	A0A0T8P7M7_STREE		A0A2K2I220_SERMA				S0G1Z1_9DELT																			G8J9G0_PAVC
A0A0R1EWF1_LACZE	A0A110A1C4_STRMT		A0A2K2I813_SERMA				A0A182AKB7_9CYAN																			G8J9G4_PAVC
A0A0R1GF81_9LACO	A0A164BLP7_9BACI		A0A2K2IYX8_SERMA				A0A1J0P7N9_9SYNE																			H6VQH3_9VIRU
A0A0R1GIR0_9LACO	A0A1B1UXW7_STALU		A0A2K2JB00_SERMA				A0A1G3GLP8_9GAMM																			H6VTM0_9VIRU
A0A0R1GPH5_9LACO	A0A1B2LR52_LISMN		A7ZJY2_ECO24				A0A1H9SK43_9PROT																			I3VQP7_9VIRU
A0A0R1GPK7_9LACO	A0A1D4SL70_STASA		B1EPR1_ESCAT				A0A1X1QUF3_9GAMM																			I3VQP8_9VIRU
A0A0R1GS32_9LACO	A0A1J4HDJ6_9STAP		B7MED3_ECO45				A0A259D8T2_9PROT																			I3VQP9_9VIRU
A0A0R1GYL2_9LACO	A0A1Q8DAT8_STAAU		D6IGF5_ECOLX				A0A2H9NP90_9PROT																			I3VQQ0_9VIRU
A0A0R1KRC4_9LACO	A0A1Q8R606_STAAU		D7X9P1_ECOLX				A0A060UL71_9PROT																			I3VQQ1_9VIRU
A0A0R1KSG3_9LACO	A0A1U0JZS6_9MYCO		D7ZFT7_ECOLX				A0A080M1U6_9PROT																			I3VQQ2_9VIRU
A0A0R1KTS3_9LACO	A0A1X0TM47_STASC		E7SRD4_SHIDY				A0A081GJU6_9CYAN																			I3VQQ3_9VIRU
A0A0R1L373_9LACO	A0A269XEX0_9STAP		E8Q149_ECOLW				A0A084Y0F4_9PROT																			J9S2J5_PAVHH
A0A0R1L430_9LACO	A0A286KT66_9STAP		E9TAI8_ECOLX				A0A0F9HGM7_9ZZZZ																			K7QLX3_9VIRU
A0A0R1LSJ1_9LACO	A0A2A3KHP9_STAAU		F0JXM4_ESCFE				A0A0Q7W014_9BURK																			K7QM16_9VIRU
A0A0R1NE38_9LACO	A0A2G8HI79_STAEP		F4V8N0_ECOLX				A0A0Q7WT48_9BURK																			K7QM66_9VIRU
A0A0R1NMU0_9LACO	A0A2I0YNF4_STAPS		F4VH47_ECOLX				A0A149VV82_9PROT																			K7QMB3_9VIRU
A0A0R1PL81_9LACO	A0A2K0AWW9_STAHA		F5MFC9_9ENTR				A0A149VVS3_9PROT																			K7QMU6_9VIRU
A0A0R1R6C2_9LACO	A0A2K3XXV4_STASA		G8LQ65_ENTCL				A0A1A8Y115_9PROT																			K7QNS2_9VIRU
A0A0R1TVE8_9LACO	A0A2K3YRF1_9STAP		H2IRH0_RAHAC				A0A1A8Y3C3_9RHOO																			L0BUH0_9VIRU
A0A0R1XRF9_9LACO	A0A2K4EQW4_STACA		H2IW06_RAHAC				A0A1E7XVS2_9PROT																			M9YZX5_FPV
A0A0R1YCT4_9LACO	A5HLH2_STAAU		H8NSY2_RAHAQ				A0A1F3Z5D2_9PROT																			N0A5N5_9VIRU
A0A0R2AMS5_9LACO	B6ZCC7_STREE		H8NWJ5_RAHAQ				A0A1F4BWU7_9PROT																			O71157_9VIRU
A0A0R2F2E7_9LACO	C5QTK5_9STAP		I2S5T8_ECOLX				A0A1F4K8R3_9BURK																			O71159_9VIRU
A0A0U1QKU4_9BACL	D2JBG2_STAAU		J7RPT6_ECOLX				A0A1F9MMB0_9DELT																			VNCS_PAVHH
A0A1B3PVM6_LACJH	F9NYM0_9ACTN		L2UXU1_ECOLX				A0A1G0BYN4_9PROT																			VNCS_PAVPN
A0A1D7ZUR2_LACFE	L8BRR8_STAAU		L2VIY2_9ESCH				A0A1G0EY18_9PROT																			VNCS_FPV19
A0A1D7ZVE9_LACFE	N0D1A2_STAAU		L2VS78_9ESCH				A0A1Q8Y9R4_9BURK																			VNCS_MEVA
A0A1D7ZVR4_LACFE	P71522_MARHA		L3C851_ECOLX				A0A1V8M899_9GAMM																			VNCS_PAVL3
A0A1D7ZWA4_LACFE	Q0E4W9_STACR		L3Q634_ECOLX				A0A2H6J2G5_9BACT																			VNCS_PAVPK
A0A1D7ZXT6_LACFE	Q4LAT5_STAWA		M1SV59_BPP2				C0QDA0_DESAH																			P88899_9VIRU
A0A1D7ZYF9_LACFE	A0A1L8RAZ3_9ENTE		M9GAV0_ECOLX				C7RMH3_ACCPU																			P89512_FPV
A0A1D7ZYZ1_LACFE	A0A1L8T825_ENTGA		VPA_BPP2				C7RV33_ACCPU																			P89513_FPV
A0A1D7ZZ01_LACFE	A0A1U9AMM8_ENTFL		Q66BK5_YERPS				D8EWC5_9DELT																			P89514_FPV
A0A1F1Q5Q6_9LACO	A0A1X4JBA1_ENTFC		Q7Y4B8_9CAUD				D8EZ80_9DELT																			P89515_FPV
A0A1F1Q7E5_9LACO	A0A1Y3H6Q3_ENTFC		Q858T4_9CAUD				D8F0Y2_9DELT																			P89516_FPV
A0A1F1R5D9_9LACO	A0A1Y3HS58_ENTFC		R8WVA0_9ENTR				D8F9T7_9DELT																			P90449_FPV
A0A1G5WEW3_9LACO	A0A1Y3IRX4_ENTFC		S0WFV6_9ESCH				D8FCC1_9DELT																			P90472_FPV
A0A1L7GUP6_LACFE	A0A1Y3JHJ1_ENTFC		S0WNK3_9ESCH				D8FDP0_9DELT																			P90484_FPV
A0A1L7GV03_LACFE	A0A1V5K7J3_9FIRM		S0XWB5_ECOLX				D8FFK5_9DELT																			Q06FJ9_9VIRU
A0A1L7GV43_LACFE	X1FYU8_9ZZZZ		S1ES54_ECOLX				E6QW28_9ZZZZ																			Q1AE05_9VIRU
A0A1L7GWE2_LACFE	X1RB61_9ZZZZ		S1GVU9_ECOLX				E6W4M0_DESIS																			Q1AE11_9VIRU
A0A1P8Q1B2_9LACO	X1RYU3_9ZZZZ		S1L5G0_9ESCH				F9UDC8_9GAMM																			Q1AE17_MUMIV
A0A1Q2T2C9_LACFE	X1Q2I4_9ZZZZ		S1PHI2_ECOLX				F9ZWM1_METMM																			Q1HDK9_9VIRU
A0A1Q2T2G8_LACFE	K1X4M3_9ZZZZ		S4TTC1_9CAUD				G3IQY6_METTV																			Q2WFQ5_9VIRU
A0A1Q2T2M0_LACFE	A0A0H5Q3P4_9ZZZZ		T5V077_ECOLX				K9P9B8_CYAGP																			Q32Z56_9VIRU
A0A1Q2T3J0_LACFE	A0A0E9EYM6_CHLTH		T9TMR9_ECOLX				S9ZHA4_9RHOO																			Q32Z66_9VIRU
A0A1Q2T4I7_LACFE	A0A0H5Q279_9ZZZZ		U5N0W3_9CAUD				T0ZSD7_9ZZZZ																			Q32Z75_9VIRU
A0A1Q2T6Q6_LACFE	A0A1E2YRV2_ACIPI		V0SJ98_ECOLX				V5AY52_9GAMM																			Q5S1T6_9VIRU
A0A1Y4I611_LACJH	A0A1J6Y1G4_9GAMM		V0Y2H2_ECOLX																							Q5S1T7_9VIRU
A0A1Y4Q4F3_9LACO	A0A2D0M4P3_ACINO		V2TBS0_ECOLX																							Q5S1T8_9VIRU
A0A1Y4U095_9LACO	A0A2J1EBV9_ACIBA		W0AQR7_9ESCH																							Q5S239_PAVC
A0A1Y4W658_9LACO	B0V3Y1_ACIBY		W0AQV1_9ESCH																							Q5S241_PAVC
A0A1Z1NBI5_LACJH	H6VTN7_ACIBA		A0A291E6Z3_9GAMM																							Q5S245_PAVC
A0A1Z2F4Q7_LACCA	N9TLP0_9GAMM		W3YG37_9GAMM																							Q5UBV3_9VIRU
A0A1Z2F6G4_LACCA	X2F9C6_ACIBA		X6QB11_9GAMM																							Q5UFJ8_PAVC
A0A1Z5IGH5_9LACO	A0A077XLA0_9ZZZZ		A0A094SSF1_PECCA																							Q5UFL5_PAVC
A0A244CGY2_LACJH	N9NG97_9GAMM		A0A097R5V1_HAFAL																							Q5UFL9_PAVC
A0A246EYL9_LACFE	A0A080LUQ3_9PROT		A0A0A8FDN4_9GAMM																							Q5UFM7_PAVC
A0A256MKI1_LACJH	A0A080LZG7_9PROT		A0A1B7I4M1_9ENTR																							Q6PS60_9VIRU
A0A2A7QC03_9LACO	A0A0H5Q4N0_9ZZZZ		A0A1B7IC20_9ENTR																							Q6RED5_9VIRU
A0A2A7QJL4_9LACO	Q9L6K3_9GAMM		C6D9E1_PECCP																							Q6TPD8_9VIRU
A0A2I6SL23_LACFE	T2JF05_CROWT		G7LSS4_9GAMM																							Q70M74_PAVC
A0A2I6SMA8_LACFE	A0A0H5Q0S6_9ZZZZ		H2IY58_RAHAC																							Q83429_9VIRU
A0A2I6SMK5_LACFE	A0A090I8A0_9GAMM		Q6D3W6_PECAS																							Q84363_MUMIM
A0A2I6SPP6_LACFE	A0A0H3ZSZ5_VIBSP		A0A1B8YGQ8_PHOLU																							Q84365_MUMIP
A0A2I6SQB6_LACFE	A0A162GW72_9GAMM		A0A1X0YSG3_ECOLX																							Q84393_PAVC
A0A2K2TGC9_LACFE	A0A0H5QBZ0_9ZZZZ		A0A2J5PYL6_KLEPN																							Q8JV14_9VIRU
A0A2K2TH57_LACFE	A0A109KVC5_PSEFL		A0A2J5W5Q1_SALCE																							Q8JV16_9VIRU
A0A2K2THL0_LACFE	Q9K4S9_PSEPU		E1J5N4_ECOLX																							Q8JV18_9VIRU
A0A2K2TID0_LACFE	W2SPH7_NECAM		E7SN55_SHIDY																							Q8JV28_9VIRU
A0A2K2TIG9_LACFE	A0A2G9T2J0_9MICO		F4VCI3_ECOLX																							R4JMS3_9VIRU
A0A2K2TJ64_LACFE	W2TEG4_NECAM		G5Q6K1_SALMO																							R9QCP0_PAVC
A0A2K2TJB2_LACFE	A0A0H5QKW9_9ZZZZ		H3NB49_9ENTR																							R9QND8_9VIRU
A0A2K2TL57_LACFE	A0A1E9HRR3_9MICO		A0A014PYE4_9GAMM																							T1QDI4_FPV
A0A2K2TL73_LACFE	I6Z9U8_9BACT		ENDOR_ECOLX																							U5YTF3_9VIRU
B2GBF1_LACF3	W1I3Z2_9BACT		A0A1C3HKR0_SERMA																							U5YTF7_9VIRU
B2GBU0_LACF3	A0A015LWN7_9GLOM		A0A026V0K0_ECOLX																							U5YTG1_9VIRU
B2GD02_LACF3	A0A0R3Q9Y9_9BILA		A0A1J4QJ71_SALET																							U5YTG6_9VIRU
B2GE88_LACF3	A0A0R3WUB3_HYDTA		A0A1S0ZK95_SALET																							W8CJE6_9VIRU
B2GEZ6_LACF3	N8R501_9GAMM		A0A1S1A8Q1_SALCE																							X2C6Q0_9VIRU
B2GFC2_LACF3	A0A0H5Q2F5_9ZZZZ		A0A1X2RTJ0_SALET																							X5D8G1_9VIRU
C2E3K1_LACJH	A0A1H8VPL5_9PROT		A0A1Z3Q554_SALET																							A0A097F8P3_9VIRU
C9KIP7_9FIRM	Q9ZNC0_9PROT		A0A0U3SE03_SERFO																							A0A0E4B3B4_9VIRU
C9KLK3_9FIRM	X1MYY6_9ZZZZ		A0A0U5YLQ1_SERMA																							A0A146GDT8_9VIRU
D0R1Y5_LACJF	A0A0F9DZW5_9ZZZZ		A0A076LYZ8_9GAMM																							A0A146GDV1_9VIRU
E4SK40_LACAR	A0A0F9JEI4_9ZZZZ		A0A080KMS5_9GAMM																							A0A146GDX4_9VIRU
E4SKA0_LACAR	A0A0F9L510_9ZZZZ		A0A1B9JGD8_9GAMM																							A0A146GDY7_9VIRU
E4SKW1_LACAR	A0A0F9NB61_9ZZZZ		A0A242NDM5_9GAMM																							A0A146GE31_9VIRU
E4SM62_LACAR	A0A0F8XBT7_9ZZZZ		A0A2C9XVN9_9GAMM																							A0A060N7J1_9VIRU
F0NVF8_LACHH	A0A0F9JVC4_9ZZZZ		X2H4I3_9GAMM																							A0A060N9C6_9VIRU
F0TFR2_LACAM	X0SWZ9_9ZZZZ		A0A0U1HN11_YERRO																							A0A060NB37_9VIRU
F0TG83_LACAM	A0A0F9CKN7_9ZZZZ		A0A1X0W488_9GAMM																							A0A097PII6_9VIRU
F0TI81_LACAM	A0A0F9JL59_9ZZZZ		A0A094VTJ5_PROVU																							A0A097PIM7_9VIRU
F2M1E6_LACAL	X1TBI7_9ZZZZ		A0A0U8CD41_SERMA																							A0A0E3VL15_9VIRU
F7SCQ4_LACJH	X1U5V8_9ZZZZ		A0A0X2P8U5_9GAMM																							A0A0F7R6W7_9VIRU
G2KWR8_LACSM	X1L3S2_9ZZZZ		A0A1B8SYI4_PRORE																							A0A0M3VI45_9VIRU
H1LKC2_9LACO	X1JM61_9ZZZZ		A0A267S1U8_9ENTR																							A0A0M3VI46_9VIRU
N1ZJY1_9LACO	X1J199_9ZZZZ		A0A2G0QG78_9GAMM																							A0A0M3VI48_9VIRU
N1ZV64_9LACO	A0A0F9F861_9ZZZZ		A0A2I8GCZ3_PROMI																							A0A0M4TTV1_9VIRU
N2ASQ7_9LACO	A0A0F9KZ66_9ZZZZ		G9Z5R2_9ENTR																							A0A0M4U6Z7_9VIRU
Q74KQ8_LACJO	A0A0F9HBB9_9ZZZZ		N1NHG0_XENNE																							A0A0M5N0L3_9VIRU
R4RH60_LACFE	A0A0F9JDT1_9ZZZZ		R8ANA8_PLESH																							A0A0S2XGE5_9VIRU
R4RHQ4_LACFE	A0A0F9G3W7_9ZZZZ		H3RA32_PANSE																							A0A0U2UI06_9VIRU
R4RI09_LACFE	X1K387_9ZZZZ		A0A0F0TS61_ENTCL																							A0A146GE41_9VIRU
R4RJJ3_LACFE	X1RZE1_9ZZZZ		A0A0J0GIN3_ENTAS																							A0A165EJL1_9VIRU
R4RN88_LACFE	X1LAT6_9ZZZZ		A0A0U6WTV3_SERMA																							A0A1B1V544_9VIRU
R4RR16_LACFE	A0A0F9LK28_9ZZZZ		A0A0V9E6S3_9ENTR																							I6WMZ6_9VIRU
R4RTU3_LACFE	X1DM79_9ZZZZ		A0A0X6ZLM1_9ENTR																							I6XK58_9VIRU
R4RV64_LACFE	A0A0F9CQW4_9ZZZZ		A0A127KZG7_9ENTR																							I6XT85_9VIRU
R4RVP2_LACFE	A0A0F9G8C7_9ZZZZ		A0A144P9D1_ENTCL																							I6XXD2_9VIRU
R4RWT9_LACFE	A0A0F9NB28_9ZZZZ		A0A159YUB2_ENTCL																							K4NWE5_9VIRU
R5ZBL2_9LACO	X1KL63_9ZZZZ		A0A176UQQ4_9GAMM																							A0A1S8WLU3_9TREM
T0TM93_LACFE	A0A0F9Q097_9ZZZZ		A0A1B3F586_ENTCL																							A0A183A1Q7_9TREM
T0TUP9_LACFE	A0A0F9J3W2_9ZZZZ		A0A1C4DJJ0_9ENTR																							A0A183ADP5_9TREM
V5P1T4_LACJH	X1MRP1_9ZZZZ		A0A1C4G3P3_9ENTR																							A0A183ADP2_9TREM
V5P473_LACJH	A0A0F9BQ67_9ZZZZ		A0A1E5MTR5_9ENTR																							A0A183MF05_9TREM
T1CDW9_9ZZZZ	X1PXX1_9ZZZZ		A0A1I7E5W0_9ENTR																							A0A183M632_9TREM
A0A1A8XUF9_9PROT	X1QKT5_9ZZZZ		A0A1K1XRJ7_9ENTR																							G4M2A4_SCHMA
A0A1X0AR77_9MYCO	X1RGC6_9ZZZZ		A0A1M5SPP9_9GAMM																							A0A068XLU5_HYMMI
A0A0G0HFB2_9BACT	A0A134AQY5_9FUSO		A0A1N7CEP4_9ENTR																							A0A0R3SMH5_HYMDI
A0A0G0QFN5_9BACT	U2WPF0_9FUSO		A0A1T5HD53_9ENTR																							A0A0R3SM33_HYMDI
A0A1G1YH89_9BACT	A0A0K2JD49_9FUSO		A0A1V0LAG7_9ENTR																							A0A068XAG6_HYMMI
A0A1J4WQ00_9BACT	A0A222P723_9FUSO		A0A1V9DDP2_9GAMM																							A0A0R3TEN8_HYMNN
A0A0C2QI10_9CYAN	C7NEB7_LEPBD		A0A1X0MCE0_ENTCL																							A0A0R3THW5_HYMNN
A0A023Z0T0_ECOLX	U2PVQ4_9FUSO		A0A1X1D2R8_9GAMM																							A0A068XTH8_ECHMU
A0A074I7Z5_ECOLX	A0A120KNN1_9FUSO		A0A263VV91_ENTCL																							A0A068XWU9_ECHMU
A0A077PCD6_XENBV	C9MZB6_9FUSO		A0A2A5MVL5_ENTCL																							A0A068Y0J2_ECHMU
A0A084A2S2_9GAMM	X1K7A9_9ZZZZ		A0A2J7M0Y6_ENTCL																							A0A087VWG2_ECHMU
A0A090NJG2_SHIDY	X1PXR5_9ZZZZ		A0A2J7RZK2_9ENTR																							A0A087VWH6_ECHMU
A0A0A2R8N8_ECOLX	A0A133V9A5_9EURY		E3G7R7_ENTLS																							A0A087VWP3_ECHMU
A0A0E0XXI2_ECO1C	A0A133U2X9_9EURY		G8LER5_ENTCL																							A0A087VWW3_ECHMU
A0A0F6C794_ECOLX	A0A133U589_9EURY		G9Z0H8_9ENTR																							A0A0S4MIS1_ECHMU
A0A0J3V9X0_ECOLX	A0A133UDH2_9EURY		K8A1Y3_9ENTR																							U6FUW9_ECHMU
A0A0L6XZC2_ECOLX	A0A133UE05_9EURY		R9VHS0_9ENTR																							F4W8Y7_ACREC
A0A1B8HND1_9GAMM	A0A133UHB1_9EURY		V5AR61_ENTCL																							R4SHW7_9VIRU
A0A1B8HQP5_9GAMM	A0A133V0A3_9EURY		W0BKC9_ENTCL																							A0A0K0LAQ0_9VIRU
A0A271QWN0_ECOLX	A0A133V3D8_9EURY		W6J7F1_9ENTR																							W0GAL7_9VIRU
A0A2B7SN31_ECOLX	A0A133VGD1_9EURY		W7P3Y8_9ENTR																							A0A1L4AJD9_9VIRU
A0A2G4TBU1_YERRU	A0A0F8WBI4_9ZZZZ		A0A0H5M9F3_YERIN																							A0A1W5PTD0_9VIRU
A0A2H1BKI7_ECOLX	X1MR49_9ZZZZ		A0A0T9S035_YERBE																							A0A1W5PTD4_9VIRU
A0A2I2HTD9_ECOLX	X1PY46_9ZZZZ		A0A2G4UEG7_YERMO																							A0A1W5PTD1_9VIRU
A0A2I6F232_ECOLX	X1SIE1_9ZZZZ		A1JNK2_YERE8																							A0A1B2CTC8_9VIRU
A0A2I7FUA5_YERRU	X1MHF8_9ZZZZ		A0A068ZCI6_9GAMM																							A0A1S4ENL5_DIACI
A0A2J4I344_ECOLX	X1Q6A3_9ZZZZ		A0A0U4I462_SERFO																							A0A173GP49_9VIRU
A0A2J4IZT9_ECOLX	X1QNI5_9ZZZZ		A0A163YQF8_KLEOX																							F8S8R4_9VIRU
A0A2K1I6Y0_ECOLX	X1TWG9_9ZZZZ		A0A1C7WDZ1_9GAMM																							Q66NY5_9VIRU
A0A2K3RU92_ECOLX	X1RV20_9ZZZZ		A0A1S2A5G3_9ENTR																							A0A097IYJ3_9VIRU
B7L8U5_ECO55	X1SQV3_9ZZZZ		A0A221FXR1_SERMA																							I7F509_9VIRU
D3QLZ3_ECOCB	X1PUG5_9ZZZZ		A0A286BTV6_9ENTR																							J7GVK9_9VIRU
E1IYB9_ECOLX	X1R1F9_9ZZZZ		D8MKH6_ERWBE																							Q8V0M7_BMDNV
E1JAB5_ECOLX	X1RD95_9ZZZZ		F0LNE7_VIBFN																							Q8V5A9_9VIRU
E9XIR4_ECOLX	X1V5M4_9ZZZZ		A0A128FA76_9GAMM																							Q9JFY3_BMDNS
F4VDZ2_ECOLX	X0YQ63_9ZZZZ		A0A1T4UFK5_9GAMM																							W8NY78_9VIRU
T9TQ29_ECOLX	A0A0H5Q1C3_9ZZZZ		A0A0F5VHT4_9GAMM																							J9LI55_ACYPI
H3KFF2_9BURK	A0A163X0W6_9FLAO		A0A090K081_9GAMM																							J9LL47_ACYPI
K1KEL1_9BURK	W1I559_9BACT		A0A1B9P6U9_ALIFS																							J9M821_ACYPI
W8ZAB1_BACTU	X1EI24_9ZZZZ		A0A1B9PFJ2_9GAMM																							X1WQG0_ACYPI
X8DAX5_MYCXE	X1HG46_9ZZZZ		B6EIR1_ALISL																							B5LND4_9VIRU
A0A1V4XB05_9DELT	X1LR10_9ZZZZ		C9QE99_VIBOR																							B5TYI7_9VIRU
A0A0B0EPF2_9BACT	A0A0D8J774_9BACT		A0A1D9C9P3_9VIRU																							J9L7H5_ACYPI
A0A106BW87_THIDE	A0A0J0YEV9_9FLAO		A0A1U9KFN9_ACEAC																							A0A1W5YP71_9VIRU
A0A139BUT2_9PROT	A0A1A9LH39_9FLAO		A0A0D6PSF3_9PROT																							Q77NU8_PFDNG
A0A165WJK1_9RHOB	A0A1M5IDA4_9FLAO		G6XJ15_9PROT																							H9XTJ1_GMDNV
A0A1C3VF89_9RHIZ	A0A1M5S5A5_9FLAO		K7SM05_GLUOY																							A0A1S5VG81_9VIRU
A0A1E4GHN4_9RHIZ	U2PWM1_9CLOT		M9LX34_GLUTH																							U5TRM7_9VIRU
A0A1E4Y9F0_9RHIZ	A0A1X0XID1_MYCSI		A0A0C2YT67_9PROT																							A0A1L8E6X5_HAEIR
A0A1F4KD99_9BURK	A0A1C4Q4H3_9ACTN		A0A0G9JPA2_9PROT																							A0A1L8E782_HAEIR
A0A1I2H3N2_9PROT	A0A0K2XEH2_9HELI		A0A0F6SQA2_9PROT																							A0A1L8E8N9_HAEIR
A0A1I4J2A3_9PROT	A0A178MNA4_9PROT		A0A1W1EA17_9ZZZZ																							A0A1L8EJI2_HAEIR
A0A1I4RF47_9PROT	A0A133UBC4_9EURY		A0A1D7THT3_9PROT																							A0A127SW56_9BACT
A0A1I4VCA3_9PROT	W2SUD0_NECAM		A0A2G2CE07_9HELI																							A0A1S5VG78_9VIRU
A0A1I4X036_9PROT	X1GLW6_9ZZZZ		T0KRJ2_9HELI																							A0A0A9YY23_LYGHE
A0A1I5NGJ8_9RHIZ	A0A1F9QZN6_9BACT		A6DF09_9PROT																							A0A1I9VYV4_9VIRU
A0A1J5I5N8_9DELT	Q52234_THETR		B9LAC0_NAUPA																							A9XMV3_AEDEB
A0A1M3CN04_9RHIZ	A0A0P0E4H7_9MICO		E6L7B5_9PROT																							A9XMV6_AEDEB
A0A1V4ASZ9_9BACT	A0A0E2AIC2_BACFG		A0A1G3TLH4_9HELI																							A9XMW5_AEDEB
A0A1V4WD03_9DELT	A0A0H5PZ62_9ZZZZ		A0A1C0B578_9PROT																							A9XMX4_AEDEB
A0A1V5CAB9_9DELT	A0A0I9RWD5_BACFG		A0A0B0Q2F3_9PROT																							A9XMX7_AEDEB
A0A1V8M851_9GAMM	C6ZBX6_9BACE		S5P917_9PROT																							A9XMY3_AEDEB
A0A1Z4JST6_LEPBY	R9HKJ7_BACUN		I3XWF2_SULBS																							B6CK66_AEDEB
A0A240ELD7_9VIBR	UPI00000BA3B9		W6EGB7_SULMU																							C3U0D3_AEDEB
A0A257CW07_9BURK	UPI00044CE602		C8PEA7_9PROT																							C6GBR5_9VIRU
A0A257UZJ2_9BACT	UPI00000CCA4C		A0A1S6TNA9_9PROT																							E9K706_9VIRU
A0A258KTR0_9RHIZ	UPI00036CF15A		A0A0M4TLY8_9PROT																							VNCS_AEDEV
A0A285M795_9RHIZ	UPI00067B5D82		A0A1X0TVB7_9PROT																							Q8JYA2_9VIRU
A0A2A4V8X2_9GAMM	UPI0004C4B8D5		A0A1X4MKI3_9PROT																							A0A0B5YUB2_9VIRU
A0A2D6CSA8_9GAMM	UPI0002494294		A0A1Y5MTP4_9PROT																							Q6J1Z3_9VIRU
A0A2D9IZV1_9GAMM	UPI000011F56D		A0A1Y5N3C3_9PROT																							Q7TD16_9VIRU
A0A2E1XC80_9PROT	UPI0001C11F91		A7H225_CAMJD																							NS1_AADNV
A0A2E7Y7H8_9RHIZ	UPI0002B4011A		A0A0C5WH26_9ENTR																							A0A158P404_ATTCE
A0A2G6M8G7_9DELT	Q9RFN1_LACRE																									A0A076MEU1_IHHNV
A0A2G6N4C3_9DELT	A0A0U5JHF7_LACRE																									A0A076N8U8_IHHNV
A0A2H0A4V5_9DELT	A0A1V0NRF0_LACLC																									A0A0A1FZ26_IHHNV
A0A2H0J2N7_9BURK	A0A0S3WKF6_LACRE																									A0A0A1FZM8_IHHNV
A0A2H0VDD1_9BACT	B2BCT4_LACRE																									A0A0A1G1L0_IHHNV
A0A2H6FZN5_9BACT	UPI0008BC0109																									A0A0A1G296_IHHNV
A0A2H6G5P1_9BACT	UPI0005BEA9DD																									A0A0A1G478_IHHNV
A0A2H6J5F1_9BACT	UPI000B8C4BE5																									A0A0K0MMT6_IHHNV
H1G5M3_9GAMM	Q8SCH7_9VIRU																									A0A0K0VLK3_IHHNV
H1G7L9_9GAMM																										A0A0M3TYA3_IHHNV
L0LKW5_RHITR																										A0A0M4NTZ2_IHHNV
N6VDS3_9RHIZ																										A0A0M4PA21_IHHNV
V4IXB9_9GAMM																										A0A0M4PYU2_IHHNV
A0A1W1VCS5_9DEIO																										A0A0M4Q0U9_IHHNV
A0A0C2L8V9_9CYAN																										A0A0U2LE77_IHHNV
A0A0F5YDS4_9CYAN																										A0A0U2UE48_IHHNV
A0A0F5YE23_9CYAN																										A0A0U2VAN3_IHHNV
A0A0P8A3B2_9CYAN																										A0A193H6V4_IHHNV
A0A139XDM1_9CYAN																										A0A2H4FPG9_IHHNV
B7KB04_CYAP7																										A6N9K6_IHHNV
K8GRJ8_9CYAN																										D2WXL3_IHHNV
K9PHB9_9CYAN																										G9HPK0_IHHNV
K9QTN9_NOSS7																										J7LLE7_IHHNV
Q2JNY0_SYNJB																										K7WG59_IHHNV
Q8YLC6_NOSS1																										Q5SGB7_IHHNV
U5QIU3_9CYAN																										Q5SGC0_IHHNV
A0A0F5YE57_9CYAN																										Q67EU1_IHHNV
A0A1B7WB10_9NOST																										Q67EU4_IHHNV
A0A1D8TXX3_9CYAN																										Q8JMG7_IHHNV
A0A1Z4IPK2_9CYAN																										Q8JXQ5_IHHNV
K9VE85_9CYAN																										R9ZTK3_IHHNV
A0A1Y0RMJ6_9CYAN																										U3N539_IHHNV
A0A1Z4PY71_9CYAN																										A0A0B4ZUS3_9VIRU
A0A1Z4Q9F9_9CYAN																										Q8JMG5_PENMO
A0A218QWU7_9CYAN																										F4WA07_ACREC
A0A1C7HFP9_9BURK																										A0A183A3K8_9TREM
A0A1C7HIU6_9BURK																										G7YYC3_CLOSI
A0A2H9PQD4_9ARCH																										H2KV27_CLOSI
M9RTW9_9RHOB																										A0A183A3R0_9TREM
A0A2D6F3D3_9ARCH																										A0A074Z626_9TREM
M9RVT4_9RHOB																										A0A074ZEL5_9TREM
A0A081C0R0_9BACT																										A0A1S8WRG9_9TREM
A0A081MZX2_9GAMM																										A0A074YX98_9TREM
A0A081NI88_9GAMM																										A0A1S8WMZ0_9TREM
A0A081NIA1_9GAMM																										A0A074YVD2_9TREM
A0A081NJR9_9GAMM																										A0A1S8WIB3_9TREM
A0A084Y4D2_9PROT																										D5L849_9VIRU
A0A091AH28_9DELT																										A0A1S8WLV0_9TREM
A0A098PX41_9XANT																										H2KNU7_CLOSI
A0A0A2HXU4_9DELT																										A0A183A3G9_9TREM
A0A0C4WIY2_9GAMM																										A0A074Z545_9TREM
A0A0D8D8T0_9GAMM																										A0A074YVN6_9TREM
A0A0G0CC26_9BACT																										A0A183N3Z0_9TREM
A0A0G0DEK0_9BACT
A0A0G1JDW1_9BACT
A0A0G3LT69_XANCT
A0A0H5QPC5_9ZZZZ
A0A0J6VV82_9RHIZ
A0A0M1KA38_9XANT
A0A0P9F2A3_VARPD
A0A0Q8SW28_9BURK
A0A0Q9PD68_9GAMM
A0A0R3KC54_9BRAD
A0A0R3MEG7_9BRAD
A0A0R3MNZ9_9BRAD
A0A127SDZ1_9BACT
A0A193KF41_9VIBR
A0A1A8XKN5_9RHOO
A0A1A9F4T2_9GAMM
A0A1C2JKN1_ACITH
A0A1D8J9D4_9BURK
A0A1D9BBR4_9NEIS
A0A1F2T395_9BACT
A0A1F4AVP0_9PROT
A0A1F4D2M8_9PROT
A0A1F4E4I2_9PROT
A0A1F4JSW2_9BURK
A0A1F5SU98_9BACT
A0A1F9ARY6_9DELT
A0A1F9PE48_9DELT
A0A1G0CR25_9PROT
A0A1G0K8E2_9GAMM
A0A1G0KY60_9GAMM
A0A1G1XM39_9BACT
A0A1G1XPQ8_9BACT
A0A1G2E4Q1_9BACT
A0A1H2Q3S4_9PROT
A0A1H2THS1_9PROT
A0A1H3M191_9PROT
A0A1H3Q819_9PROT
A0A1H6UCD6_9GAMM
A0A1J5HYB9_9DELT
A0A1J5PXM1_9ZZZZ
A0A1Q6DKS5_9DELT
A0A1Q6DL25_9DELT
A0A1Q7STU3_9BACT
A0A1S0XQX7_9GAMM
A0A1T4R559_9DELT
A1ASY5_PELPD
D5C3N8_NITHN
E5Y4L7_BILWA
E6QBE0_9ZZZZ
E8RCF3_DESPD
F8GKF3_NITSI
G2DW56_9GAMM
G2H0T9_9ENTR
I3Y7A4_THIV6
I4C4N4_DESTA
J0KL98_9BURK
K2DX76_9ZZZZ
L0H1Z0_9GAMM
L7G7P2_XANCT
L8J2M5_9GAMM
Q20XV6_RHOPB
Q484I4_COLP3
Q6LQI1_PHOPR
S0FX47_9DELT
S2LBQ6_BILWA
T1BZQ2_9ZZZZ
W6M5H5_9GAMM
X0XHI0_9ZZZZ
K2DK21_9ZZZZ
A0A1Q6YPN6_9CHLR
A0A1Q6YWA8_9CHLR
A0A1Q7AJX5_9CHLR
V4Y035_9ARCH
A0A235G214_9NOCA
A0A134A472_9ACTN
A0A1B6BBM0_9FIRM
A0A1B6BJ78_9FIRM
A0A1C6QWI7_9BURK
A0A0N0MPA5_9ACTN
A0A2G9YRN4_9BACT
A5CY34_PELTS
R4KNE3_9FIRM
A0A1C7HFN5_9BURK
A0A1J5FDJ0_9BACT
A0A212KSK1_9CHLA
A0A1V5J3I4_9FIRM
A0A1Z4K5B1_9CYAN
A0A1Z4TL93_9CYAN
K9TBE2_9CYAN
A0A1J5AEE6_9BACT
A0A1J5AL87_9BACT
A0A0C2YXT7_9PROT
A0A1C5JI16_9ACTN
A0A1E4ZKB4_9FLAO
A0A061CJ41_LACDL
A0A1L3JRV9_LACDL
A0A062UTJ4_9EURY
A0A284VN33_9EURY
A0A284VSH2_9EURY
A0A0D6KD99_9CYAN
A0A0R1HD19_LACAM
A0A0R1PFA1_9LACO
A0A0R2G612_9LACO
A0A135ZC15_9LACO
A0A1G5XSA3_9LACO
A0A1V0JEE9_9LACO
F2M2H7_LACAL
R5ZF45_9LACO
U4QLZ6_LACHE
B4W4U5_9CYAN
K9W5T2_9CYAN
A0A0G0AM60_9BACT
A0A0G0GM89_9BACT
A0A0G1CE05_9BACT
A0A1G2N006_9BACT
A0A1J5S553_9ZZZZ
A0A1V4WMK5_9DELT
A0A1V4YTZ4_9EURY
A0A2A2HMQ9_9EURY
A0A249E3H4_9RICK
R6KW47_9CLOT
A0A1G2LCM7_9BACT
A0A1S6IJL9_9RHOB
A0A1T2A1X4_9RHOB
A0A1T2AXG3_9RHOB
A0A254UVY6_9RHOB
A0A2A9GG23_9RHOB
A0A238Z252_9ACTN
A0A0F2SFS6_9FIRM
A0A0U1P3S1_9BACI
A0A1J1JHY6_PLAAG
A0A1S5RF21_9VIRU
A0A1S5RGK1_9VIRU
A3JKF3_9ALTE
A3JKG3_9ALTE
J0ARZ0_HELPX
K1V716_9ZZZZ
X1TN71_9ZZZZ
A0A0F7PC34_9EURY
A0A0F7PCV6_9EURY
A0A0U5H715_9EURY
A0A0W1RD22_9EURY
A0A1H1IYM6_9EURY
A0A1I0JJW5_9EURY
A0A1I5SUG0_9EURY
A0A1Q1FPG1_9EURY
A0A1Q1FPT7_9EURY
A0A1U7EZ21_NATPD
A0A220SWY2_9EURY
A0A256IU97_9EURY
A0A2I8VKR8_9EURY
B0R8F3_HALS3
C7NZI3_HALMD
D4GWB4_HALVD
M0BEA9_9EURY
M0C5Y3_9EURY
M0DA92_9EURY
M0E844_9EURY
M0EA07_9EURY
M0GAJ6_HALPT
M0HTQ3_9EURY
M0LNH9_9EURY
M0N944_9EURY
S6CVT2_9EURY
S6CZZ3_9EURY
U2F3Z4_9EURY
B8G529_CHLAD
B8G5Q4_CHLAD
B8G7H7_CHLAD
B8G7L1_CHLAD
B8G7S8_CHLAD
B8GAR6_CHLAD
B8GAS6_CHLAD
B8GCM1_CHLAD
B8GCQ7_CHLAD
A0A1W5CDE9_9NOST
A0A235HL07_9NOSO
A0A2D0HAB6_9NOSO
A0A0G1D5J2_9BACT
A0A0G4B3E6_9BACT
A0A0R3E7Q9_9BRAD
A0A1J4T6W3_9BACT
A0A1V5R3K4_9BACT
A0A2G6GA12_9BACT
A0A1W1IHL0_9LACT
A0A2D0A3B5_9BURK
A0A173XSI7_9FIRM
A0A174FG81_9FIRM
A0A1F5EQW5_9BACT
E0RYZ4_BUTPB
J0RXE4_9EURY
A0A2D5V0C6_9ARCH
H3K8A3_9FIRM
J0K342_HELPX
A0A0B5I0K5_9ARCH
A0A1D2RHS0_9EURY
B0S4G0_FINM2
A0A1M5A7X4_9FIRM
A0A176U4I2_9FIRM
A0A1Y4AVP2_9FIRM
G9R6I3_9FIRM
R5GAT7_9FIRM
A0A0F7P8G1_9EURY
A0A0N7FTK9_9EURY
A0A151AB28_9EURY
A0A1G7M3A5_9EURY
A0A1G8UT43_9EURY
A0A1G9YZ70_9EURY
A0A1H3KJG7_9EURY
A0A1H3P8U4_9EURY
A0A1H6IPX2_9EURY
A0A1H6IWG1_9EURY
A0A1H9B3B8_9EURY
A0A1M5NMB7_9EURY
A0A1N7DA33_9EURY
A0A1N7DD98_9EURY
A0A1N7FP43_9EURY
A0A1V4C7V0_9EURY
A0A1V4C9N1_9EURY
A0A1V4C9T1_9EURY
A0A238Z307_HALC1
A0A256HQV1_9EURY
A0A256ISS0_9EURY
A0A256K157_9EURY
A0A256KK35_9EURY
A0A256KR98_9EURY
A0A2H4Q479_9EURY
B9LTH0_HALLT
C7P0F4_HALMD
D8JBU4_HALJB
E4NSW0_HALBP
L0I893_HALRX
L9W1A0_9EURY
L9ZXY3_9EURY
M0ANX1_9EURY
M0CNL9_9EURY
M0DNW7_9EURY
M0DW61_9EURY
M0EXU3_9EURY
M0G0P1_HALPT
M0JDR5_9EURY
M0JTI2_9EURY
M0KH18_9EURY
M0KHY2_9EURY
M0LUW8_9EURY
M0N690_9EURY
M0NAX7_9EURY
M0PHQ0_9EURY
U1Q387_9EURY
V4XQ98_9ARCH
A0A0M0BFW4_9ARCH
T0ZYP0_9ZZZZ
T1AXW8_9ZZZZ
X1RQ97_9ZZZZ
A0A0I9WF55_9ENTE
A0A174PTQ1_ANAHA
A0A1C6CWZ0_9CLOT
G9R6N5_9FIRM
K2DKG6_9ZZZZ
A0YJH2_LYNSP
A0A1Y4AQV9_9FIRM
A0A1F4X303_9BACT
A0A1G8STJ8_9EURY
A0A202E3J3_9EURY
A0A1J4T7Q5_9BACT
A0A1C6DID1_9FIRM
A0A285PQH9_9FIRM
K9XYA0_STAC7
L8M4V1_9CYAN
A0A1M6SFP2_9RHOB
U1PWJ8_9EURY
D4ZUU8_ARTPN
H1WFJ6_9CYAN
K1VUN9_ARTPT
A0A1V4WRT7_9DELT
K1RTT2_9ZZZZ
X1HM64_9ZZZZ
A0A1F5SAJ8_9BACT
A0A1G2MEE8_9BACT
A0A1G2P0B5_9BACT
A0A1G2VES1_9BACT
A0A1H4JF92_9FLAO
A0A1N6YQZ1_9BACL
A0A284VMT6_9EURY
A0A2I0DB08_9FLAO
A0A1I7LNE3_9RHIZ
A0A1F8H4Q7_9BACT
A0A1G1XQF9_9BACT
A0A2H0VLP8_9BACT
A0A174ETK3_9FIRM
A0A174FET4_9FIRM
A0A174GF57_9FIRM
A0A174U052_9FIRM
A0A1C5Y2I9_9CLOT
A0A1C5Z1K1_9CLOT
A0A1C6B8U3_9FIRM
A0A1C6GY45_9FIRM
A0A1G6B1I2_EUBOX
A0A1H3XR08_9FIRM
A0A1Q6J0C1_9FIRM
A0A1Q6JYG4_9FIRM
A0A285PPC1_9FIRM
A0A285PS50_9FIRM
C0EWA5_9FIRM
C6JE95_9FIRM
E2NNB8_CATMR
E2NQL9_CATMR
E9RTU8_9FIRM
E9RWK4_9FIRM
S2YSU4_9FIRM
A0A031LTJ2_9CREN
A0A0D0EML0_9BACI
A0A0D1IWL4_BACIU
A0A0E3KSS7_9EURY
A0A0E3KTM4_9EURY
A0A0E3KU21_9EURY
A0A0E3KUB0_9EURY
A0A0E3KWB6_9EURY
A0A0E3KWV3_9EURY
A0A0E3KWY2_9EURY
A0A0E3KXH4_9EURY
A0A0E3KY75_9EURY
A0A0E3KYH2_9EURY
A0A0E3L1U3_9EURY
A0A0E3L1Z7_9EURY
A0A0E3L3U4_9EURY
A0A0E3L4D3_9EURY
A0A0E3NGX3_9EURY
A0A0E3NI75_9EURY
A0A0E3NJS3_9EURY
A0A0E3NK35_9EURY
A0A0E3NK97_9EURY
A0A0E3NKH0_9EURY
A0A0E3NL95_9EURY
A0A0E3NLC8_9EURY
A0A0E3NLI5_9EURY
A0A0E3NMS3_9EURY
A0A0E3NNN3_9EURY
A0A0E3NNQ2_9EURY
A0A0E3NPM5_9EURY
A0A0E3NRG5_9EURY
A0A0E3NSF1_9EURY
A0A0E3NSK5_9EURY
A0A0P6VNI1_9EURY
A0A162GW03_9GAMM
A0A162LJH4_9GAMM
A0A177L6G9_9BACI
A0A1Z9AQQ8_9GAMM
D6TRJ8_9CHLR
F7XKX4_METZD
M1PUJ6_METMZ
Q464X9_METBF
Q469E0_METBF
Q46BZ3_METBF
Q8PZS0_METMA
Q8TU17_METAC
R6S6P1_9BACE
S0F8Z8_9BACE
Z5XMI2_9GAMM
W4M0N5_9BACT
A0A0G1THM8_9BACT
A0A2G9ZVV9_9DELT
A0A176U9V6_9FIRM
A0A1C6FJ49_9FIRM
A0A1C6K1W0_9FIRM
A0A1Q6JNB8_9FIRM
R6VG41_9FIRM
A0A059XXZ3_9BACT
A0A067AE24_9RICK
A0A0F3RA55_9RICK
A0A0K0WK02_9BACT
A0A0S2C9F5_RICRH
A0A1E5A4S6_9GAMM
A0A1F8CRS0_9BACT
A0A1G0M731_9BACT
A0A1Q8AND8_9BACT
A0A249E0V1_9RICK
A0A249E193_9RICK
A0A249E1Q8_9RICK
A0A249E293_9RICK
A0A249E2A9_9RICK
A0A249E2W4_9RICK
A0A249E3A9_9RICK
A0A249E3B0_9RICK
A0A249E3G0_9RICK
A0A249E3W5_9RICK
A0A249E4H9_9RICK
A0A249E4M7_9RICK
A0A249E572_9RICK
A0A249E5G4_9RICK
A0A249E5X0_9RICK
A0A2G9XN75_9DELT
C4YU38_9RICK
C4YU59_9RICK
C4YUB8_9RICK
C4YUC8_9RICK
C4YUH9_9RICK
C4YUJ3_9RICK
C4YV80_9RICK
C4YVC6_9RICK
C4YW46_9RICK
C4YWX8_9RICK
C4YWZ4_9RICK
C4YYM7_9RICK
C6HTN8_9BACT
H8K7U1_RICAC
H8K8V6_RICAC
H8K900_RICAC
H8K9B6_RICAC
A0A1E7GQU2_9DELT
A0A284VMN2_9EURY
A0A0N0NSY1_CLODI
A0A1J0TGU5_9ALTE
M8E377_9BACI
G9A6Q8_RHIFH
A0A255DYS5_9MYCO
A0A0F0CNW5_9BACT
A0A1G2C284_9BACT
A0A1V4QK63_9DELT
A0A1V4RZA1_9DELT
E1YF96_9DELT
A0A1I7D928_9RHOB
X1D1U1_9ZZZZ
D5MF40_9BACT
A0A1I1NWD4_9FIRM
E0S3V5_BUTPB
E6LKF0_9FIRM
E8LL78_SUCHY
G5GF71_9FIRM
A0A060D0F0_HELPX
A0A086RTS5_HELPX
A0A089G1H0_HELPX
A0A0B2DZ73_HELPX
A0A0B2ESA1_HELPX
A0A0L0Q2H9_HELPX
A0A0L0QFD0_HELPX
A0A0S1XUK0_HELPX
A0A0T6M807_HELPX
A0A1A9GZY5_HELPX
A0A1A9H6G3_HELPX
A0A1Q4MYD2_HELPX
A0A1S5REW8_9VIRU
A0A1S5RG20_9VIRU
A0A1S5RG71_9VIRU
A0A1V3A373_HELPX
A0A1V3AGT4_HELPX
A0A1V3ARY3_HELPX
A0A246LQ67_HELPX
A0A293S3K2_HELPX
A0A293SPC2_HELPX
A0A293SS71_HELPX
A0A293T3F0_HELPX
A0A293TLN4_HELPX
A0A293V7K8_HELPX
A0A2A6V6W2_HELPX
A0A2A6VCB0_HELPX
A0A2A6WCG7_HELPX
A0A2A6WJB2_HELPX
D6XQ96_HELPV
E6NNI2_HELPL
F4D329_HELPX
I9P3X9_HELPX
I9Q736_HELPX
I9TBP4_HELPX
I9TG34_HELPX
I9TYI0_HELPX
I9UWG8_HELPX
I9VH59_HELPX
I9VZ20_HELPX
I9W331_HELPX
I9Y2A1_HELPX
I9Z7Y9_HELPX
J0AI92_HELPX
J0BAC2_HELPX
J0BCI9_HELPX
J0BLC5_HELPX
J0H8G0_HELPX
J0H950_HELPX
J0KC01_HELPX
J0LYU9_HELPX
J0NUG2_HELPX
J0PW25_HELPX
J0TG72_HELPX
K2K3W7_HELPX
K2K724_HELPX
M3L5T5_HELPX
M3LAF1_HELPX
M3M5I0_HELPX
M3MFP8_HELPX
M3P509_HELPX
M3P7W6_HELPX
M3QCN9_HELPX
M5Y872_HELPX
M5YRD2_HELPX
M7S1G9_HELPX
P97210_HELPX
Q68I51_HELPX
Q68I53_HELPX
Q68I57_HELPX
Q68I59_HELPX
Q68I60_HELPX
Q68I61_HELPX
Q68I62_HELPX
Q68I63_HELPX
Q68I64_HELPX
Q68I65_HELPX
Q68I67_HELPX
Q68I69_HELPX
Q68I70_HELPX
Q68I71_HELPX
Q68I72_HELPX
Q68I74_HELPX
Q68I75_HELPX
Q68I76_HELPX
Q68I77_HELPX
Q68I78_HELPX
Q68I80_HELPX
Q68I82_HELPX
Q68I83_HELPX
Q68I84_HELPX
Q68I85_HELPX
U4RBT4_HELPX
A0A2G9N1J9_9ARCH
A0A1J4VY20_9ARCH
A0A2G9NBF9_9ARCH
A0A2H6H2Y1_9ARCH
I3VXL3_THESW
A0A1F5YKH2_9BACT
A0A1F7HF31_9BACT
A0A1F7JTV2_9BACT
A0A094IKK7_9BACT
A0A1E4AU65_9SPHN
R6RSI1_9FIRM
T1A101_9ZZZZ
A0A0J8G3J7_CLOCY
A0A0J8G4P0_CLOCY
A0A1C5YRP0_9FIRM
C0EBP0_9FIRM
C0EGE6_9FIRM
C0EIN3_9FIRM
K1TND7_9ZZZZ
R5E7C4_9FIRM
W1UZ28_9FIRM
A0A1G8AM48_9SPHI
A0A1I0TJW4_9SPHI
A0A1I0WI37_9BACT
W0EYN0_9BACT
A0A218N5D6_KLEPN
A0A1M5F495_9BACT
A0A177RER9_9BACT
A0A1Q2T5Q8_LACFE
A0A1Q2T6Z2_LACFE
A0A1J5A9Q7_9CHLR
A0A1I7BUQ6_9BACT
A0A1W9SKH0_9BACT
A0A0S6W396_9BACT
A0A1F3BPI1_9BACT
A0A1F3PRA5_9BACT
A0A1V6IDK9_9BACT
A0A0F9TJ18_9ZZZZ
A0A1V6DCL6_9BACT
A0A134BJY2_9ACTO
A0A0S7X0J7_9BACT
A0A0S8J3I6_9BACT
A0A142X1V0_9PLAN
A0A177PZR3_9PLAN
A0A177R3T0_9PLAN
A0A1I3Q2Q7_9PLAN
A0A1V6D0Z5_9BACT
A0A1V6D5R3_9BACT
A0A2E8D7U4_9PLAN
A0A2G1W0G5_9PLAN
M5RDK3_9PLAN
M5S7G1_9PLAN
A0A085ZKB8_9FLAO
A0A1G5K4H8_9FLAO
A0A1G8KAB9_9FLAO
Q331Y4_CBCP
A0A1H2W293_9FIRM
A0A1I7HTK7_9FIRM
A0A244BHB3_ECOLX
A0A0G1JUV0_9BACT
K2Q5G8_9BACT
R9WJA0_LACRE
A0A0J1BJI0_RHOIS
A0A1G0ZAW0_9BACT
A0A1V5H8Q6_9BACT
L7CHU3_RHOBT
A0A2A9FR91_9ALTE
A0A1G6Q3M1_9BACT
A0A1I2R1N1_9BACT
A0A1I5DR70_9BACT
A0A2D8C1B2_9BACT
A0A011UWP3_RUMAL
A0A072NKF9_BACAZ
A0A072NLY9_BACAZ
A0A073JR62_LACRE
A0A081PNG3_STRMT
A0A081QYW3_STRMT
A0A085TNI4_VIBCL
A0A085UHC6_9STAP
A0A089M5T5_9BACL
A0A094XJG4_BACAO
A0A094YYG3_BACAO
A0A095ZJC5_9FIRM
A0A097B7Q5_LISIV
A0A097B7W7_LISIV
A0A0A7FU85_9CLOT
A0A0B2EWK7_9BACL
A0A0B3WMB1_9FIRM
A0A0C5VN98_9ENTR
A0A0D1F0A6_VIBPH
A0A0E1DRV4_STRSZ
A0A0E1DRZ5_STRSZ
A0A0E1P0G5_YERPA
A0A0E1P2W6_YERPA
A0A0E4CRS7_9STRE
A0A0E4CT13_9STRE
A0A0E9FIF1_CHLTH
A0A0F5BHS5_SALCE
A0A0G6Z5X0_9STRE
A0A0G9LB07_9CLOT
A0A0G9LFH0_9CLOT
A0A0H1VF61_STRAG
A0A0H2W1P3_YERPE
A0A0H2W4U4_YERPE
A0A0H2XGB7_STAA3
A0A0H2Y6F2_YERPA
A0A0H2YGF6_YERPN
A0A0J1G2V0_9FIRM
A0A0J1I7J2_BACCI
A0A0J6WZ25_9FIRM
A0A0J8YZU7_9FIRM
A0A0J9B826_9FIRM
A0A0J9BQG4_9FIRM
A0A0K2LE95_9LACO
A0A0K2LEX6_9LACO
A0A0K8J6M2_9FIRM
A0A0M6X0H4_9FIRM
A0A0M9FN20_STRSU
A0A0P6S1C4_9STRE
A0A0P8YA83_9CLOT
A0A0R1LA17_9LACO
A0A0R1MIV2_9LACO
A0A0R1MLE6_9LACO
A0A0R1UMX8_LACPN
A0A0R1Y9U4_9LACO
A0A0R2D615_9LACO
A0A0R2N2N0_9LACO
A0A0T7K4S5_STREE
A0A0T9LU10_YERPU
A0A0U1KNR3_9BACI
A0A0U5L132_STAEP
A0A0U5PHI8_9CLOT
A0A0U5PNB5_9CLOT
A0A0V2F131_SALNE
A0A0W7V2Z9_9STRE
A0A0X1TLD0_9FIRM
A0A0X1U951_CLOPR
A0A0X8JLW7_9DELT
A0A0X8JWI2_9FUSO
A0A0X8KM74_9BACL
A0A0X8UX36_STRMT
A0A0Z8EYR3_STRSU
A0A0Z8GR67_STRSU
A0A0Z8IT96_STRSU
A0A0Z8QC60_STRSU
A0A109RM42_9FIRM
A0A109RMF0_9FIRM
A0A109W9D4_9DELT
A0A109WGM5_9BACL
A0A109WLW1_9BACL
A0A110A1L5_STRMT
A0A116MAP2_STRSU
A0A133MYU3_FINMA
A0A133ZTR9_9BACL
A0A135YVH7_9STRE
A0A136WBG3_9FIRM
A0A143XM76_9FIRM
A0A143YJR9_9LACT
A0A143YKJ4_9LACT
A0A143YKL9_9LACT
A0A143YT63_9LACT
A0A143YX63_9LACT
A0A143YY26_9LACT
A0A162KMA3_9CLOT
A0A166MF52_LACPN
A0A172Q581_9STRE
A0A173R114_9FIRM
A0A173RM88_9FIRM
A0A173THU5_9FIRM
A0A173TJJ5_ANAHA
A0A173U9F9_9FIRM
A0A173UQ99_ANAHA
A0A173VNC9_9FIRM
A0A173W0M2_9FIRM
A0A173Y1A0_9FIRM
A0A173YIN1_9FIRM
A0A174AVW2_9FIRM
A0A174BU01_9FIRM
A0A174C1Q9_CLOSY
A0A174GH86_ANAHA
A0A174I1K4_ANAHA
A0A174KYJ6_9FIRM
A0A174LD07_9FIRM
A0A174N4C1_ANAHA
A0A174R2N7_9CLOT
A0A174SJL7_9FIRM
A0A174TEC2_9FIRM
A0A174TK76_9CLOT
A0A174VGH8_9FIRM
A0A174VP25_9FIRM
A0A174Y7Y4_9FIRM
A0A179CA28_9LACO
A0A1A6AKX5_9CLOT
A0A1B1MXI7_9BACL
A0A1B2I7I8_9BACT
A0A1B6BCV5_9FIRM
A0A1B6BHY3_9FIRM
A0A1B6BJW6_9FIRM
A0A1C0BH96_9CLOT
A0A1C2CGY2_STREQ
A0A1C2XPV7_9FIRM
A0A1C5NLH6_9FIRM
A0A1C5PZ58_9FIRM
A0A1C5RL48_9CLOT
A0A1C5S1S9_9CLOT
A0A1C5SLR8_9FIRM
A0A1C5SLS3_9CLOT
A0A1C5TNF5_9FIRM
A0A1C5TRD4_9FIRM
A0A1C5WX03_9CLOT
A0A1C5XY31_9CLOT
A0A1C5YIZ6_9CLOT
A0A1C6BUS8_9CLOT
A0A1C6E9I6_9CLOT
A0A1C6F245_9CLOT
A0A1C6FY18_9FIRM
A0A1C6G0Q7_9FIRM
A0A1C6HPH8_9CLOT
A0A1C6JCX6_9FIRM
A0A1C6KYJ9_9FIRM
A0A1D8SAU3_VIBMI
A0A1E5G9A0_9ENTE
A0A1E5GDE5_9ENTE
A0A1E5GX47_9ENTE
A0A1E8U2I0_9STRE
A0A1E9AJI9_9FIRM
A0A1E9B3E1_9STRE
A0A1F0B537_9STRE
A0A1F0BRW0_9STRE
A0A1F0GRH6_9FIRM
A0A1F1LLR2_9LACT
A0A1F1N293_9STRE
A0A1G6QGM7_9BACI
A0A1G9E5J9_9LACT
A0A1H0NYJ9_9STRE
A0A1H3VEI4_SELRU
A0A1H3XXJ9_SELRU
A0A1H4FM18_9FIRM
A0A1H8GKV0_9FIRM
A0A1H9N9A0_9BACI
A0A1I0G073_9FIRM
A0A1I0IA70_9FIRM
A0A1I0KKY8_9FIRM
A0A1I0VF96_SELRU
A0A1I2QC59_9CLOT
A0A1I5C8N5_9FIRM
A0A1I5J8N8_9FIRM
A0A1J0H233_VIRHA
A0A1K1M840_SELRU
A0A1K1RS05_DESDE
A0A1K2CBV7_RUMFL
A0A1L5KZW6_9BACT
A0A1L7LJM6_9STRE
A0A1L8ZIF7_9BACI
A0A1M6MXF8_9CLOT
A0A1M6PCY3_9FIRM
A0A1M6X822_9FIRM
A0A1M7KL99_RUMFL
A0A1P8VRG4_STRSU
A0A1Q6E5A9_9ACTN
A0A1Q6KYC6_9FIRM
A0A1Q6L623_9FIRM
A0A1Q6M582_9CLOT
A0A1Q6M748_9CLOT
A0A1Q6N0H9_9FIRM
A0A1Q6SWX9_9FIRM
A0A1Q6T4K0_9FIRM
A0A1Q6TVM4_9FIRM
A0A1Q8E7Z4_9STRE
A0A1Q9K1F9_9FIRM
A0A1Q9K219_9FIRM
A0A1R0YJP4_9BACL
A0A1R3CLB8_SALEN
A0A1S0Z4N8_SALET
A0A1S1D904_9STRE
A0A1T5GN09_9FIRM
A0A1V0GE82_9STRE
A0A1V0GM41_STREI
A0A1V2SKZ1_9STRE
A0A1V4DGW6_9ENTE
A0A1V4DHN6_9ENTE
A0A1V4DJQ8_9ENTE
A0A1V5BIM3_9FIRM
A0A1V5BYI7_9FIRM
A0A1W1ICF5_9LACT
A0A1X0X1J2_STROR
A0A1X0X2A1_STROR
A0A1X1L4I2_STRMT
A0A1X1L6D3_STRMT
A0A1Y4TH11_9FIRM
A0A208RB35_YERPE
A0A210AS43_ECOLX
A0A212JH18_9DELT
A0A212L2I8_9DELT
A0A223AU68_9FIRM
A0A231NWC5_9FIRM
A0A233V840_FINMA
A0A233VW11_FINMA
A0A233VYQ8_FINMA
A0A233W6S3_FINMA
A0A239SNS8_9STRE
A0A241PMH6_VIBAN
A0A241PPQ2_VIBAN
A0A242L5X1_9ENTE
A0A248KH58_9ENTR
A0A249VZP9_VIBPH
A0A255I8I9_9FIRM
A0A268DYK3_9BACI
A0A2A4EJJ0_STAPS
A0A2B0BDP7_BACCE
A0A2C1KND0_9BACI
A0A2D0JLA7_9GAMM
A0A2H4I731_STRSU
A0A2I0V0B2_9BACI
A0A2I0XPK0_STAPS
A0A2I0Y526_STAPS
A0A2I0Y643_STAPS
A0A2I0YAW0_STAPS
A0A2I0YLA6_STAPS
A0A2I5KQ12_STRSU
A0A2I7ZYS4_9FIRM
A0A2J9R1E2_YEREN
A0A2K2EVT3_9FIRM
A0A2K2F2K8_9FIRM
A5ZT63_9FIRM
A6NSH3_9FIRM
A6NX93_9FIRM
A6NXJ0_9FIRM
A8RRI3_CLOBW
A8SK51_9FIRM
B0N6T8_9FIRM
B0NZG8_9CLOT
B1BZ84_9FIRM
B1C335_9FIRM
B1C4E9_9FIRM
B1V5G5_CLOPF
B4U3H7_STREM
B6FTB7_9FIRM
B8F9S3_DESAA
B8I2M6_CLOCE
B8I8W0_CLOCE
B9YDD8_9FIRM
C0EGL6_9FIRM
C0FZN7_9FIRM
C0M740_STRE4
C2KYZ4_9FIRM
C5EKG6_9FIRM
C5NYJ0_9BACL
C6LGX0_9FIRM
C7N5H6_SLAHD
C9LNC0_9FIRM
C9LWP2_SELS3
C9LYF6_SELS3
C9MTY8_9FUSO
C9MYA7_9FUSO
D0BMT3_9LACT
D0KF40_PECPW
D1ALT9_SEBTE
D1API1_SEBTE
D3AMT3_9CLOT
D6GU76_FILAD
D6S7Z1_FINMA
D6S866_FINMA
D6S9A1_FINMA
D9R4I2_CLOSW
D9R7X8_CLOSW
E0NIL6_9FIRM
E1LC59_9FIRM
E2SHX1_9FIRM
E3CD42_STRPA
E3CN37_STRVE
E3CNJ4_STRVE
E3CQE7_STRVE
E3CRE8_STRVE
E5VNH3_9FIRM
E5Y4C6_BILWA
E6UI65_RUMA7
E7GGF4_9FIRM
E7GUU5_CLOSY
E9SGH1_RUMAL
F0FQ02_STRSA
F0GTV4_9FIRM
F0IMK0_STRSA
F1T8C9_9FIRM
F3A485_9BACL
F3AQJ6_9FIRM
F3B7S5_9FIRM
F3B8D3_9FIRM
F3BA11_9FIRM
F3BB91_9FIRM
F4EVF9_SELS3
F7JM00_9FIRM
F7JRB6_9FIRM
F7KWJ0_9FIRM
F9DZG2_STRSA
F9HEC7_9STRE
F9HIB2_9STRE
F9LVS3_STRMT
F9MKV8_STRMT
F9MRK8_9FIRM
F9MYA1_FINMA
G1UU56_9DELT
G1UVS9_9DELT
G1UW00_9DELT
G1UXB0_9DELT
G1V980_9DELT
G1WRV1_9FIRM
G2SX44_ROSHA
G2SY93_ROSHA
G2T161_ROSHA
G5F7H4_9CLOT
G5IBR3_9CLOT
G5JXJ5_9STRE
G7MC52_9CLOT
G7SH81_STRSU
G7SJZ0_STRSU
G7SNW5_STRSU
G8LXG9_CLOCD
G9QWI2_9FIRM
G9WPH3_9FIRM
G9WRL4_9FIRM
G9WZ16_9FIRM
G9X2D5_9FIRM
G9XBG0_9FIRM
G9XEL7_9FIRM
G9XGD1_9FIRM
H1AK90_9FIRM
H1AL27_9FIRM
H1ARQ6_9FIRM
H1PIU7_9FIRM
H1PL83_9FIRM
H1PLK3_9FIRM
H1PMH9_9FIRM
H1PNJ8_9FIRM
H3JSS0_9STRE
H3K782_9FIRM
H3KAP8_9FIRM
I3RTS8_9BACT
I5AXS0_EUBCE
I8TUS5_9FIRM
J1H347_9CLOT
J2QLZ2_9BACL
J4VYM4_9FIRM
J4X8T9_9STRE
K0YHV9_9ACTN
K1SUK5_9ZZZZ
K9CFN2_9FIRM
K9CG66_9FIRM
K9CIW0_9FIRM
K9CJ45_9FIRM
K9CJK3_9FIRM
K9CZS5_9FIRM
L1Q2W6_ANAHA
L1Q674_9CLOT
N1ZQF1_9FIRM
N4W8M5_9BACI
N9Z4B1_9FIRM
P94655_CLOPF
Q0SVY9_CLOPS
Q47028_ECOLX
Q75TP3_BACAO
Q75TS8_BACHO
Q75TT1_BACHO
Q75TT2_BACHO
Q75TT5_BACHO
Q8D0M3_YERPE
Q8ENB6_OCEIH
Q8L0S1_STRSU
Q8RPA5_CLOPF
Q9AL37_CLOTM
Q9LAP3_ENTFC
R0ALR4_9FIRM
R2QF76_9ENTE
R2QJV8_9ENTE
R5D4Q6_9FIRM
R5YUS1_9CLOT
R6N8X7_9CLOT
R6Q6L7_9FIRM
R6YHB3_9FIRM
R6YK60_9FIRM
R7GE16_9CLOT
R7NNB3_9FIRM
R9BZ14_9BACI
R9BZB6_9BACI
R9C136_9BACI
R9IVS9_9FIRM
R9JBX5_9FIRM
R9JLN9_9FIRM
R9KBM0_9FIRM
R9KDS8_9FIRM
R9KHQ3_9FIRM
R9N314_9FIRM
R9NDU6_9FIRM
S0N800_9ENTE
S1NUM5_9ENTE
S2KY59_9BACL
S2LCE3_9BACL
S2LCF0_9BACL
S2YUV4_9FIRM
S8H2J9_STRAG
S9RGM5_STROR
T1Y5E0_STAAU
U2AXF8_9CLOT
U2BNC4_CLOSY
U2C746_CLOSY
U2C7U0_CLOSY
U2ILL6_9STRE
U2IRB1_9STRE
U2JN50_9FIRM
U2YG07_STRAP
U3BF51_VIBPR
U7UM65_9FIRM
U7UU99_9FIRM
V2ZKP8_9FIRM
V4QRU3_STRIN
V6IYR1_9BACL
V6T5Q6_9BACI
V7IAN0_9CLOT
W1Q1Z5_ABIDE
W6NA61_CLOTY
W9AJW5_9BACI
X8IR55_9FIRM
X8J9R1_9FIRM
X8K3U5_9FIRM
X8K4R7_9FIRM
X8K6A3_9FIRM
A0A1Y4DM81_9ACTN
A0A1G9BNJ3_9CLOT
A0A242B118_ENTFC
A0A242BTT0_9ENTE
A0A085Z9U5_9FLAO
A0A1H0PHB0_9SPHI
A0A1H3S808_9FLAO
A0A1I0PV43_9FLAO
A0A1M5GIK2_9FLAO
A0A1N6PIB6_9FLAO
A0A1N7FB22_9SPHI
A0A202BY66_9FLAO
A0A2K2W4J1_9FLAO
A0A1W9VW44_9BACT
A0A2E7N896_9BACT
A0A2H0C040_9BACT
A0A2H0Y1B7_9BACT
A0A1F6ZJA6_9ARCH
A0A1L4DGI2_BORAF
C0RC04_9SPIR
G0ITC0_BORAP
W5SEN7_9SPIR
W6THC2_9SPIR
A0A143YG06_9LACT
A0A1E3X4X8_9BACT
F4KME3_PORAD
F4KME8_PORAD
A0A1S1YVN9_9BACT
A0A1V4RTF9_9BACT
U1PQA4_9EURY
A0A1V6FGZ9_9FIRM
A0A0R6IIB8_9BACT
T0ZNC4_9ZZZZ
A0A095XQD2_9FUSO
A0A180EN90_9BACT
A0A2G9NFA2_9ARCH
A0A2G9NJJ4_9ARCH
A0A0B3ATV9_9ARCH
A0A0E3KVM7_9EURY
A0A0E3NJA1_9EURY
A0A1G0L427_9BACT
E6LSI8_9FIRM
R5RQC3_9CLOT
A0A1Q6EBC5_9BACT
A0A136NQZ9_9CHLR
A0A1D2RE39_9EURY
A0A0J1BAA5_RHOIS
A0A1P8WQY3_9PLAN
A0A2A2WAE3_9PLAN
A0A1G2AYN2_9BACT
A0A1Q3PQ09_9BACT
H8KUH7_SOLCM
A0A1S9PAL2_9SPHI
A0A101WL68_9FIRM
A0A1H6DMX2_9BACI
A0A099HYN7_9CLOT
A0A0M3DM29_9FIRM
A0A1X2JJU4_PARBF
T4VNJ8_PARBF
A0A101T8X7_9ACTN
A0A085BP20_9FLAO
A0A0Q4S274_9FLAO
A0A177LL11_9FLAO
A0A1A7QZ90_9FLAO
A0A1E3ZUI6_9BACT
A0A1G5VUB8_9BACT
A0A1G6UFW1_9BACT
A0A1H6AU61_9BACT
A3HZW2_9BACT
F4KUL7_HALH1
H1NU32_9BACT
L0FX58_ECHVK
A0A0U5K5B2_9BACT
A0A212KT51_9CHLA
A0A1T4Z1T9_9BACT
A0A096KI84_9ACTN
A0A0E3Z9H8_9FUSO
A0A1X0AJJ3_9MYCO
A0A1F3BWW3_9BACT
A0A1F3CFK6_9BACT
A0A1F3INZ0_9BACT
A0A1F3NUC1_9BACT
A0A1G0SSH8_9BACT
A0A1G6JE31_9BACT
A0A1G6LQQ9_9BACT
A0A1G8G7F8_9FLAO
A0A1H6JXT9_9FLAO
A0A1H8Q7N6_9SPHI
A0A1I1MFP3_9BACT
A0A1I1T9L1_9FLAO
A0A1I7A541_9BACT
A0A1J5G114_9BACT
A0A1Q3WH57_9BACT
A0A1S2VEE1_9BACT
A0A1T5HRV9_9BACT
A0A1U7PUI8_9FLAO
A0A238WCP0_9FLAO
A0A2H0IQ49_9BACT
C6W5S5_DYAFD
A0A1N7H1B2_9ACTN
X1P9Q6_9ZZZZ
X1E214_9ZZZZ
A0A2H0XWP1_9BACT
A0A1H8DK53_9FIRM
A0A1H8F795_9BACI
A0A1Y6CP76_9PROT
A0A261EYE7_9BIFI
T0ZGZ9_9ZZZZ
T1DCJ9_9ZZZZ
A0A1W9URW7_9DELT
A0A0B3AGS1_9ARCH
A0A0G0GJH3_9BACT
M7TZG5_9EURY
A0A1J1LQK9_9CYAN
B0JMC3_MICAN
X1K6J5_9ZZZZ
A0A2H6FLS9_9BACT
D1AWM8_STRM9
C0WYX6_LACFE
A0A142BEE3_9GAMM
A0A1I1UNN7_9GAMM
A0A1F6V6R4_9BACT
A0A1J4ZAZ8_9ARCH
A0A2D6U0C1_9ARCH
A0A177QP99_9GAMM
A0A177QS27_9GAMM
A0A1F3PVG1_9BACT
A0A1G0FH62_9GAMM
A0A2D4SCN0_9GAMM
X0TUH5_9ZZZZ
A0A1B1TYL3_9SYNE
A0A1R4EH71_9GAMM
A0A1Y6CXZ2_9PROT
A0A2E3UTY4_9PROT
B0JVH1_MICAN
A0A1U7GC14_9BACT
A0A0S4LDZ2_9BACT
A0A1W9G7X5_9BACT
A0A1H9FC20_9PROT
A0A1R4HED9_9GAMM
A0A0G0I1B1_9BACT
A0A1C3WPZ1_9RHIZ
A0A1V5XU98_9BACT
T1CMM7_9ZZZZ
Q8RLV2_XENNE
W1SRI6_9BACI
A0A0G0BVX5_9BACT
A0A0G1ZML7_9BACT
A0A1F6P6L4_9BACT
A0A1G0E2R8_9GAMM
A0A1G2LRG3_9BACT
A0A1J4U782_9BACT
A0A2H0KAW5_9BACT
A0A2A5HUX2_9ALTE
A0A285BUL4_9PROT
A0A285BXW8_9PROT
A0A2H6G0Y0_9BACT
A0A2H6J772_9BACT
A0A0E2G6Y9_ACINO
A0A1D9FXL8_9CYAN
I3B9B7_BIFLN
A0A066PSB9_9PROT
A0A143XJQ2_9BACT
A0A1G8GQ14_9ACTN
A0A1G9LUW5_9ACTN
A0A1S1PS45_9ACTN
A0A1S1QGL9_9ACTN
A0A1S1QJQ3_9ACTN
A0A1S1RNC5_9ACTN
A0A1V2QP37_9PSEU
A0A1X1XEA6_9MYCO
A0A1X1YJ96_9MYCO
A0A2I3EPY8_9MYCO
A8L9X5_FRASN
D8KBI5_NITWC
I9KII9_9ACTN
Q3JE33_NITOC
T1CU92_9ZZZZ
W4LM93_9BACT
A0A1F8RY23_9CHLR
A0A1X0BET3_9MYCO
V7J0E2_MYCAV
A0A1G0SVW7_9BACT
A0A2G9N1I8_9ARCH
A0A2A5T4B4_9BACT
T1BZM7_9ZZZZ
H5SPH5_9CHLR
A0A1B9EQ94_9ACTN
A0A2A3IYC4_9ACTN
A0A2G1VZX9_9PLAN
F2ASD3_RHOBT
M2ADV6_9PLAN
Q7US03_RHOBA
A0A1T1CE60_9SYNE
A0A1T1D0F0_9SYNE
A0A1T1D1M7_9SYNE
A0A0E3LLH6_METBA
A0A0E3NQ32_9EURY
A0A0E3QH94_METBA
A0A0E3QJS2_METBA
A0A1E7GGI0_9EURY
D7E9L4_METEZ
L0L139_METHD
X1M435_9ZZZZ
E1LDE1_9FIRM
A0A0B3ADU9_9ARCH
A0A1J4XSA8_9ARCH
A0A196PIF9_9RHOB
A0A1N7NDR4_9RHOB
A0A2G8RHG6_9RHOB
A0A1D2QB00_9EURY
A0A1J4LS07_9EURY
L9XB09_9EURY
L9XML7_9EURY
L9ZMS5_9EURY
M0AMP9_9EURY
M0L3P9_9EURY
M0L626_9EURY
U1PAE0_9EURY
A0A1G1CFP8_9BACT
U1P8U6_9EURY
A0A2E3LWZ0_9BACT
D9PJD1_9ZZZZ
A0A2H5WNZ7_9BACT
A0A1G0WHI4_9BACT
A0A2H9LW56_9ARCH
A0A1Y5GKB6_9GAMM
A0A0K1XCT1_9GAMM
A0A0G0U7S6_9BACT
A0A2E8D409_9PLAN
A0A174QBZ0_9FIRM
A0A174XXH3_9FIRM
A0A1F8U4R5_9FIRM
C6JES8_9FIRM
E2NPG3_CATMR
E2NW61_CATMR
E2NW96_CATMR
A0A1F5R342_9BACT
A0A2G6FKM2_9DELT
[truncated: 712 more rows]

## Sheet: BactRepAccessions
pCRESS	Accession
pCRESS1	CUO57637.1
pCRESS1	CUO23215.1
pCRESS1	CDF01935.1
pCRESS1	WP_003102166.1
pCRESS1	WP_029176105.1
pCRESS1	WP_000032131.1
pCRESS1	WP_062004798.1
pCRESS1	WP_003030931.1
pCRESS1	WP_047207334.1
pCRESS1	WP_029690610.1
pCRESS1	WP_029694263.1
pCRESS1	WP_053982727.1
pCRESS1	WP_026669310.1
pCRESS1	CVH76026.1
pCRESS1	WP_026524352.1
pCRESS2	WP_013271491.1
pCRESS2	WP_066546553.1
pCRESS2	WP_051546484.1
pCRESS2	EES75484.2
pCRESS2	WP_051639324.1
pCRESS2	WP_020072285.1
pCRESS2	WP_066550639.1
pCRESS2	WP_013270924.1
pCRESS2	WP_007865724.1
pCRESS2	WP_038278663.1
pCRESS2	WP_024346025.1
pCRESS2	CCX75435.1
pCRESS2	WP_052011064.1
pCRESS2	CCY69022.1
pCRESS2	WP_009246639.1
pCRESS2	WP_053167095.1
pCRESS2	CDB27189.1
pCRESS2	CDE72464.1
pCRESS2	WP_037404274.1
pCRESS2	WP_044928503.1
pCRESS2	BAK32345.1
pCRESS2	CDC44519.1
pCRESS2	SCH17786.1
pCRESS2	CUP05665.1
pCRESS2	WP_018597672.1
pCRESS2	WP_023977019.1
pCRESS2	KJZ87129.1
pCRESS2	WP_038350939.1
pCRESS2	WP_009301216.1
pCRESS2	WP_013978550.1
pCRESS2	WP_051600858.1
pCRESS2	WP_021882760.1
pCRESS2	CBL15233.1
pCRESS2	CCZ45692.1
pCRESS2	WP_021629801.1
pCRESS2	WP_044942941.1
pCRESS2	WP_036328238.1
pCRESS2	SCH60086.1
pCRESS3	WP_055838650.1
pCRESS3	WP_033495900.1
pCRESS3	WP_025221073.1
pCRESS3	WP_036342632.1
pCRESS3	WP_002529618.1
pCRESS3	WP_016667133.1
pCRESS3	AKO38848.1
pCRESS3	WP_023022037.1
pCRESS3	WP_052119337.1
pCRESS3	WP_022856850.1
pCRESS3	KFI87454.1
pCRESS3	WP_052825216.1
pCRESS3	WP_043170238.1
pCRESS3	KFI81686.1
pCRESS3	WP_021975256.1
pCRESS3	NP_613078.1
pCRESS4	WP_017824301.1
pCRESS4	WP_044572803.1
pCRESS4	WP_052038917.1
pCRESS4	WP_006681830.1
pCRESS4	GAC78794.1
pCRESS4	WP_043534193.1
pCRESS4	WP_005464724.1
pCRESS4	WP_067940518.1
pCRESS4	CEI31812.1
pCRESS4	CDA18875.1
pCRESS4	CRY97508.1
pCRESS4	WP_007889993.1
pCRESS4	WP_021639163.1
pCRESS4	CRY93789.1
pCRESS4	CBL40434.1
pCRESS4	WP_000186194.1
pCRESS4	WP_000818357.1
pCRESS5	WP_018166163.1
pCRESS5	WP_024389873.1
pCRESS5	WP_024399566.1
pCRESS5	WP_024382134.1
pCRESS5	WP_014735272.1
pCRESS5	WP_053863690.1
pCRESS5	WP_029171254.1
pCRESS5	WP_049481849.1
pCRESS5	WP_033583888.1
pCRESS5	WP_039694423.1
pCRESS5	WP_024408358.1
pCRESS5	WP_044771983.1
pCRESS5	WP_067193806.1
pCRESS5	WP_049535277.1
pCRESS5	WP_049478725.1
pCRESS5	WP_061863770.1
pCRESS5	WP_061417941.1
pCRESS5	WP_046467524.1
pCRESS5	WP_038978316.1
pCRESS5	WP_017368666.1
pCRESS5	WP_058211405.1
pCRESS5	WP_061866456.1
pCRESS5	WP_050238550.1
pCRESS5	WP_024393234.1
pCRESS5	WP_029176301.1
pCRESS5	WP_024390948.1
pCRESS6	WP_003095298.1
pCRESS6	WP_014571792.1
pCRESS6	WP_017371219.1
pCRESS6	WP_061343647.1
pCRESS6	WP_058223604.1
pCRESS6	WP_050484011.1
pCRESS6	BAM66968.1
pCRESS6	WP_019299400.1
pCRESS6	WP_000746010.1
pCRESS6	WP_039694464.1
pCRESS6	WP_003048523.1
pCRESS6	WP_044671103.1
pCRESS6	EOB33201.1
pCRESS6	WP_018380019.1
pCRESS6	WP_039670385.1
pCRESS6	WP_003104234.1
pCRESS6	WP_018030886.1
pCRESS6	KST89836.1
pCRESS6	WP_025016923.1
pCRESS6	AEU41945.1
pCRESS6	WP_052506726.1
pCRESS6	WP_051176704.1
pCRESS6	WP_036321578.1
pCRESS6	WP_041290927.1
pCRESS6	WP_054952722.1
pCRESS6	WP_022765681.1
pCRESS6	WP_044762265.1
pCRESS6	WP_020999261.1
pCRESS6	WP_018376545.1
pCRESS6	WP_003032217.1
pCRESS6	WP_000791389.1
pCRESS6	WP_024400359.1
pCRESS6	WP_004183001.1
pCRESS6	WP_024385235.1
pCRESS6	WP_001034312.1
pCRESS6	WP_000044268.1
pCRESS6	CMU27730.1
pCRESS6	WP_047206721.1
pCRESS6	WP_000201649.1
pCRESS6	WP_056938517.1
pCRESS6	ADX23728.1
pCRESS6	WP_003024533.1
pCRESS6	WP_020997784.1
pCRESS6	WP_044774450.1
pCRESS6	WP_039677656.1
pCRESS6	CGE81062.1
pCRESS6	WP_015647385.1
pCRESS6	WP_032497992.1
pCRESS6	WP_027972054.1
pCRESS6	WP_053092713.1
pCRESS6	ABJ73998.1
pCRESS6	WP_017649267.1
pCRESS6	WP_003035134.1
pCRESS6	WP_049476139.1
pCRESS6	WP_014623544.1
pCRESS6	KEQ49321.1
pCRESS6	KXT86702.1
pCRESS6	WP_045759092.1
pCRESS6	WP_049499636.1
pCRESS6	WP_067483596.1
pCRESS6	WP_034704841.1
pCRESS7	CCY61699.1
pCRESS7	KXT29039.1
pCRESS7	CCZ68460.1
pCRESS7	SCG87263.1
pCRESS7	YP_006961027.1
pCRESS7	YP_003617079.1
pCRESS7	ABC65805.1
pCRESS7	WP_011161011.1
pCRESS7	ABC65794.1
pCRESS7	YP_001966814.1
pCRESS7	ODR34583.1
pCRESS7	WP_028509833.1
pCRESS7	CCZ93342.1
pCRESS7	WP_019282500.1
pCRESS7	WP_002578150.1
pCRESS7	CUN62864.1
pCRESS7	CDE19587.1
pCRESS8	YP_006939186.1
pCRESS8	WP_002821392.1
pCRESS8	AKG47101.1
pCRESS8	WP_046923918.1
pCRESS8	WP_034540695.1
pCRESS8	WP_046025501.1
pCRESS8	WP_006499656.1
pCRESS8	WP_003665528.1
pCRESS8	WP_034989079.1
pCRESS8	KRN07545.1
pCRESS8	CUR41281.1
pCRESS8	ABP89830.1
pCRESS8	WP_016622553.1
pCRESS8	WP_016356676.1
pCRESS8	WP_057827085.1
pCRESS8	WP_057827851.1
pCRESS8	WP_057906729.1
pCRESS8	KRM52129.1
pCRESS8	WP_056985318.1
pCRESS8	WP_013641468.1
pCRESS8	WP_008472153.1
pCRESS8	WP_011254167.1
pCRESS8	CDI42894.1
pCRESS8	WP_012845653.1
pCRESS8	KRK41125.1
pCRESS8	CDI43023.1
pCRESS8	CDA26462.1
pCRESS8	KRN00682.1
pCRESS8	WP_003549058.1
pCRESS8	WP_013641481.1
pCRESS8	WP_060461663.1
pCRESS8	WP_007125042.1
pCRESS8	WP_014567781.1
pCRESS8	WP_049150683.1
pCRESS8	WP_046324376.1
pCRESS8	WP_008469878.1
pCRESS8	WP_062359070.1
pCRESS8	WP_004900270.1
pCRESS8	EEJ43069.1
pCRESS8	WP_036093565.1
pCRESS8	KXA58447.1
pCRESS8	WP_000093566.1
pCRESS8	WP_050492321.1
pCRESS8	WP_042900192.1
pCRESS8	SCH55298.1
pCRESS8	WP_016226904.1
pCRESS8	WP_010817837.1
pCRESS8	WP_050444210.1
pCRESS8	WP_051448806.1
pCRESS8	CYW87437.1
pCRESS8	CYX46115.1
pCRESS8	WP_024410839.1
pCRESS8	WP_049523992.1
pCRESS8	EFO53527.1
pCRESS8	WP_033683822.1
pCRESS9	YP_007008175.1
pCRESS9	WP_015083745.1
pCRESS9	YP_001708784.1
pCRESS9	YP_001965310.1
pCRESS9	YP_001708790.1
pCRESS9	YP_007008179.1
pCRESS9	WP_013747472.1
pCRESS9	WP_011412958.1
pCRESS9	YP_006961991.1
pCRESS9	WP_011412950.1
pCRESS9	CBX25033.1
pCRESS9	YP_001965305.1
pCRESS9	WP_017193171.1
pCRESS9	WP_017193695.1
pCRESS9	YP_006959585.1
pCRESS9	WP_011264167.1
pCRESS9	BAD36752.1
pCRESS9	WP_012662291.1
pCRESS9	KXT29032.1
P.pulchra	AAF36423.1
P.pulchra	AAF36424.1

## Sheet: BactRepNeighbourhoods
pCRESS	Locus accession	Source	Accession	Annotation before analysis	Annotation after analysis	GI	HHsearch probability (shown if >=95%)	P-value	Protein length	Protein coverage (%) by the profile	Profile and its annotation
pCRESS1	NZ_AUJP01000012	Butyrivibrio sp. MB2005	WP_026524345.1	hypothetical protein	hypothetical protein	651421422
pCRESS1	NZ_AUJP01000012	Butyrivibrio sp. MB2005	WP_026524346.1	hypothetical protein	hypothetical protein	651421423	99.9	1.1e-23	299	44	sd00036 LRR_3 leucine-rich repeats. A leucine-rich repeat (LRR) is a structural protein motif of 20-30 amino acids that is unusually rich in the hydrophobic amino acid leucine. The conserved eleven-residue sequence motif (LxxLxLxxN/CxL) within the LRRs corresponds to the beta-strand and adjacent loop regions, whereas the remaining parts of the repeats are variable. LRRs fold together to form a so…
pCRESS1	NZ_AUJP01000012	Butyrivibrio sp. MB2005	WP_026524347.1	hypothetical protein	hypothetical protein	651421424	99.89	1.9e-21	279	59	PRK12542 RNA polymerase sigma factor; Provisional
pCRESS1	NZ_AUJP01000012	Butyrivibrio sp. MB2005	WP_026524348.1	hypothetical protein	SSB (2k5d-like)	651421425
pCRESS1	NZ_AUJP01000012	Butyrivibrio sp. MB2005	WP_026524349.1	hypothetical protein	hypothetical protein	651421426
pCRESS1	NZ_AUJP01000012	Butyrivibrio sp. MB2005	WP_026524350.1	hypothetical protein	hypothetical protein	651421427
pCRESS1	NZ_AUJP01000012	Butyrivibrio sp. MB2005	WP_026524351.1	hypothetical protein	hypothetical protein	651421428
pCRESS1	NZ_AUJP01000012	Butyrivibrio sp. MB2005	WP_026524352.1	hypothetical protein	RC-Rep	651421429	99.93	1.4e-25	382	24	2hw0_A Replicase; alpha+beta, hydrolase, replication; NMR {Porcine circovirus 2}
pCRESS1	NZ_AUJP01000012	Butyrivibrio sp. MB2005	WP_051197840.1	hypothetical protein	integrase	916590749	100	2.8e-41	434	61	COG4974 XerD Site-specific recombinase XerD [DNA replication, recombination, and repair]
pCRESS1	NZ_AEDW01000014	Streptococcus oralis ATCC 35037	WP_001018561.1	site-specific integrase	integrase	446941305	100	1.8e-46	376	76	COG4974 XerD Site-specific recombinase XerD [DNA replication, recombination, and repair]
pCRESS1	NZ_AEDW01000014	Streptococcus oralis ATCC 35037	WP_000130089.1	hypothetical protein	Helix-turn-helix domain protein	446052234	100	4e-40	113	80	PF05595 DUF771: Domain of unknown function (DUF771) ; InterPro: IPR008489 This entry includes Bacteriophage bIL285, Orf7. The characteristics of the protein distribution suggest prophage matches in addition to the phage matches. This entry consists of uncharacterised ORFs found in Bacteriophage and Lactococcus lactis.
pCRESS1	NZ_AEDW01000014	Streptococcus oralis ATCC 35037	WP_000032131.1	hypothetical protein	RC-Rep	445954276	99.84	2e-20	411	22	PF00910 RNA_helicase: RNA helicase; InterPro: IPR000605 Helicases have been classified in 5 superfamilies (SF1-SF5). All of the proteins bind ATP and, consequently, all of them carry the classical Walker A (phosphate-binding loop or P-loop) and Walker B (Mg2+-binding aspartic acid) motifs. Superfamily 3 consists of helicases encoded mainly by small DNA viruses and some large nucleocytoplasmic DNA…
pCRESS1	NZ_AEDW01000014	Streptococcus oralis ATCC 35037	WP_000800854.1	hypothetical protein	hypothetical protein	446723541
pCRESS1	NZ_AEDW01000014	Streptococcus oralis ATCC 35037	WP_000874912.1	hypothetical protein	DNA translocase FtsK	446797656	99.97	5.3e-30	389	84	PRK10263 DNA translocase FtsK; Provisional
pCRESS1	NZ_AEDW01000014	Streptococcus oralis ATCC 35037	WP_000896440.1	hypothetical protein	hypothetical protein	446819184
pCRESS1	NZ_AEDW01000014	Streptococcus oralis ATCC 35037	WP_001085647.1	hypothetical protein	hypothetical protein	447008391
pCRESS1	NZ_AEDW01000014	Streptococcus oralis ATCC 35037	WP_002874253.1	hypothetical protein	SEC10/PgrA surface exclusion domain protein	488963229	100	3e-40	840	38	TIGR04320 hypothetical_protein SEC10/PgrA surface exclusion domain. This model describes a conserved domain found in surface proteins of a number of Firmutes. Many members have LPXTG C-terminal anchoring motifs and a substantial number have the KxYKxGKxW putative sorting signal at the N-terminus. The tetracycline resistance plasmid pCF10 in Enterococcus faecalis promotes conjugal plasmid transfer…
pCRESS1	NZ_ALKQ01000044	Streptococcus suis 10581	WP_024380132.1	hypothetical protein	hypothetical protein	636868326	99.4	3.9e-12	367	27	PF12686 DUF3800: Protein of unknown function (DUF3800); InterPro: IPR024524 This family of proteins is functionally uncharacterised. Some family members possess a DE motif at their N terminus and a QXXD motif at their C terminus that may be functionally important.
pCRESS1	NZ_ALKQ01000044	Streptococcus suis 10581	WP_029694260.1	hypothetical protein	hypothetical protein	658497596
pCRESS1	NZ_ALKQ01000044	Streptococcus suis 10581	WP_029694261.1	hypothetical protein, partial	hypothetical protein, partial	658497597
pCRESS1	NZ_ALKQ01000044	Streptococcus suis 10581	WP_024380135.1	hypothetical protein	hypothetical protein	636868329	96.6	0.0071	325	17	d1qdma1 a.64.1.2 (A:1S-104S) (Pro)phytepsin {Barley (Hordeum vulgare) [TaxId: 4513]}
pCRESS1	NZ_ALKQ01000044	Streptococcus suis 10581	WP_024380136.1	hypothetical protein	hypothetical protein	636868330
pCRESS1	NZ_ALKQ01000044	Streptococcus suis 10581	WP_024380137.1	hypothetical protein	hypothetical protein	636868331	99.21	2e-10	135	64	3ge2_A Lipoprotein, putative; beta-barrel, structural genomics, PSI-2, protein structure initiative, midwest center for structural genomics; 2.20A {Streptococcus pneumoniae}
pCRESS1	NZ_ALKQ01000044	Streptococcus suis 10581	WP_029694262.1	hypothetical protein	hypothetical protein	658497598	99.5	9.9e-14	425	13	PHA01976 helix-turn-helix protein
pCRESS1	NZ_ALKQ01000044	Streptococcus suis 10581	WP_024380138.1	hypothetical protein	SSB (2k5d-like)	636868332
pCRESS1	NZ_ALKQ01000044	Streptococcus suis 10581	WP_024380139.1	hypothetical protein	hypothetical protein	636868333
pCRESS1	NZ_ALKQ01000044	Streptococcus suis 10581	WP_029694263.1	hypothetical protein	RC-Rep	658497599	99.84	1.6e-20	424	21	PF00910 RNA_helicase: RNA helicase; InterPro: IPR000605 Helicases have been classified in 5 superfamilies (SF1-SF5). All of the proteins bind ATP and, consequently, all of them carry the classical Walker A (phosphate-binding loop or P-loop) and Walker B (Mg2+-binding aspartic acid) motifs. Superfamily 3 consists of helicases encoded mainly by small DNA viruses and some large nucleocytoplasmic DNA…
pCRESS1	NZ_ALKQ01000044	Streptococcus suis 10581	WP_024380141.1	hypothetical protein	Helix-turn-helix domain protein	636868335	99.5	6.8e-13	83	59	PF12728 HTH_17: Helix-turn-helix domain
pCRESS1	NZ_ALKQ01000044	Streptococcus suis 10581	WP_024380142.1	site-specific integrase	integrase	636868336	100	1.8e-45	421	68	COG4974 XerD Site-specific recombinase XerD [DNA replication, recombination, and repair]
pCRESS1	NZ_ALKQ01000044	Streptococcus suis 10581	WP_029694264.1	hypothetical protein, partial	hypothetical protein, partial	658497600
pCRESS1	NZ_KB891980	Streptococcus anginosus SK52 = DSM 20563	WP_003030948.1	site-specific integrase	integrase	489121116	100	2.6e-45	421	68	COG4974 XerD Site-specific recombinase XerD [DNA replication, recombination, and repair]
pCRESS1	NZ_KB891980	Streptococcus anginosus SK52 = DSM 20563	WP_018543666.1	hypothetical protein	Helix-turn-helix domain protein	517368700	99.51	1.3e-13	87	57	PF12728 HTH_17: Helix-turn-helix domain
pCRESS1	NZ_KB891980	Streptococcus anginosus SK52 = DSM 20563	WP_003030931.1	hypothetical protein	RC-Rep	489121099	99.88	9.7e-23	423	19	PF02407 Viral_Rep: Putative viral replication protein; InterPro: IPR003365 Proteins in this entry are essential for the replication of viral ssDNA. The closed circular ssDNA genome is first converted to a superhelical dsDNA. Rep and/or Rep' binds a specific hairpin at the genome origin of replication introducing an endonucleolytic nick within the conserved sequence 5'-AGTATTAC-3'. This initiates …
pCRESS1	NZ_KB891980	Streptococcus anginosus SK52 = DSM 20563	WP_003030938.1	hypothetical protein	DNA translocase FtsK	489121106	100	7.2e-38	245	94	PRK10263 DNA translocase FtsK; Provisional
pCRESS1	NZ_KB891980	Streptococcus anginosus SK52 = DSM 20563	WP_018543667.1	hypothetical protein	hypothetical protein	517368701
pCRESS1	NZ_KB891980	Streptococcus anginosus SK52 = DSM 20563	WP_003030942.1	hypothetical protein	hypothetical protein	489121110
pCRESS1	NZ_KB891980	Streptococcus anginosus SK52 = DSM 20563	WP_003030952.1	hypothetical protein	SSB (2k5d-like)	489121120
pCRESS1	NZ_KB891980	Streptococcus anginosus SK52 = DSM 20563	WP_003030950.1	hypothetical protein	hypothetical protein	489121118
pCRESS1	NZ_KB891980	Streptococcus anginosus SK52 = DSM 20563	WP_003030946.1	transcriptional regulator	transcriptional regulator	489121114	99.92	2.1e-23	111	94	PRK09706 transcriptional repressor DicA; Reviewed
pCRESS1	NZ_KB891980	Streptococcus anginosus SK52 = DSM 20563	WP_003030935.1	peptidase	SEC10/PgrA surface exclusion domain protein	489121103	100	8.8e-38	956	35	TIGR04320 hypothetical_protein SEC10/PgrA surface exclusion domain. This model describes a conserved domain found in surface proteins of a number of Firmutes. Many members have LPXTG C-terminal anchoring motifs and a substantial number have the KxYKxGKxW putative sorting signal at the N-terminus. The tetracycline resistance plasmid pCF10 in Enterococcus faecalis promotes conjugal plasmid transfer…
pCRESS1	NZ_KB891980	Streptococcus anginosus SK52 = DSM 20563	WP_003030933.1	hypothetical protein	hypothetical protein	489121101
pCRESS2	NZ_HF987453	Ruminococcus sp. CAG:108	WP_021882757.1	site-specific integrase	integrase	546651966	100	1.2e-35	260	77	COG4974 XerD Site-specific recombinase XerD [DNA replication, recombination, and repair]
pCRESS2	NZ_HF987453	Ruminococcus sp. CAG:108	WP_021882758.1	helix-turn-helix domain-containing protein	Helix-turn-helix domain protein	546651971	99.84	4.3e-20	67	73	PF12728 HTH_17: Helix-turn-helix domain
pCRESS2	NZ_HF987453	Ruminococcus sp. CAG:108	WP_021882759.1	cell division protein FtsK	DNA translocase FtsK	546651976	100	8.6e-49	424	75	PRK10263 DNA translocase FtsK; Provisional
pCRESS2	NZ_HF987453	Ruminococcus sp. CAG:108	WP_021882760.1	viral replication protein	RC-Rep	546651982	99.94	6.7e-27	325	25	PF02407 Viral_Rep: Putative viral replication protein; InterPro: IPR003365 Proteins in this entry are essential for the replication of viral ssDNA. The closed circular ssDNA genome is first converted to a superhelical dsDNA. Rep and/or Rep' binds a specific hairpin at the genome origin of replication introducing an endonucleolytic nick within the conserved sequence 5'-AGTATTAC-3'. This initiates …
pCRESS2	NZ_HF987453	Ruminococcus sp. CAG:108	WP_021882761.1	hypothetical protein	SSB (2k5d-like)	546651988	97.61	0.00044	109	86	2k5d_A Uncharacterized protein SAG0934; solution structure, primosomal protein, DUF961, construct optimized, structural genomics; NMR {Streptococcus agalactiae serogroup V}
pCRESS2	NZ_HF987453	Ruminococcus sp. CAG:108	WP_021882762.1	hypothetical protein	hypothetical protein	546651993	97.73	0.00027	221	26	PF12844 HTH_19: Helix-turn-helix domain; InterPro: IPR001387 The cro/C1-type HTH domain is a DNA-binding, helix-turn-helix (HTH) domain of about 50-60 residues present in transcriptional regulators. The domain is named after the transcriptional repressors cro and C1 of temperate bacteriophages 434 and lambda, respectively. Besides in bacteriophages, cro/C1-type regulators are present in prokaryot…
pCRESS2	NZ_HF987453	Ruminococcus sp. CAG:108	WP_021882763.1	molecular chaperone DnaJ	molecular chaperone DnaJ	546651999	99.72	1.4e-17	161	35	COG0484 DnaJ DnaJ-class molecular chaperone with C-terminal Zn finger domain [Posttranslational modification, protein turnover, chaperones]
pCRESS2	NZ_HF987453	Ruminococcus sp. CAG:108	WP_021882764.1	zinc ribbon domain-containing protein	zinc ribbon domain-containing protein	546652004	99.48	3.2e-14	284	8	PF13240 zinc_ribbon_2: zinc-ribbon domain; InterPro: IPR026870 This entry consists of a single zinc ribbon domain.
pCRESS2	NZ_HF987453	Ruminococcus sp. CAG:108	WP_021882765.1	zinc ribbon domain-containing protein	zinc ribbon domain-containing protein	546652010	99.15	3.5e-11	367	6	PF13240 zinc_ribbon_2: zinc-ribbon domain; InterPro: IPR026870 This entry consists of a single zinc ribbon domain.
pCRESS2	NZ_HF987453	Ruminococcus sp. CAG:108	WP_021882766.1	hypothetical protein	hypothetical protein	546652016	99.26	7.4e-11	61	66	d1bazb_ a.43.1.1 (B:) Arc repressor {Salmonella bacteriophage P22 [TaxId: 10754]}
pCRESS2	NZ_HF987453	Ruminococcus sp. CAG:108	WP_021882767.1	hypothetical protein	hypothetical protein	546652022	100	3.9e-35	661	23	COG3593 Predicted ATP-dependent endonuclease of the OLD family [DNA replication, recombination, and repair]
pCRESS2	NZ_HF987453	Ruminococcus sp. CAG:108	WP_021882768.1	retron-type reverse transcriptase	retron-type reverse transcriptase	546652028	100	9.6e-40	326	64	cd03487 RT_Bac_retron_II RT_Bac_retron_II: Reverse transcriptases (RTs) in bacterial retrotransposons or retrons. The polymerase reaction of this enzyme leads to the production of a unique RNA-DNA complex called msDNA (multicopy single-stranded (ss)DNA) in which a small ssDNA branches out from a small ssRNA molecule via a 2'-5'phosphodiester linkage. Bacterial retron RTs produce cDNA correspondin…
pCRESS2	NZ_JRFF01000028	Mollicutes bacterium HR2	WP_036328219.1	alpha/beta hydrolase	alpha/beta hydrolase	738376048	100	4e-49	295	94	d1ehya_ c.69.1.11 (A:) Bacterial epoxide hydrolase {Agrobacterium radiobacter [TaxId: 358]}
pCRESS2	NZ_JRFF01000028	Mollicutes bacterium HR2	WP_036328222.1	hypothetical protein	hypothetical protein	738376051
pCRESS2	NZ_JRFF01000028	Mollicutes bacterium HR2	WP_036328224.1	hypothetical protein	hypothetical protein	738376053
pCRESS2	NZ_JRFF01000028	Mollicutes bacterium HR2	WP_036328260.1	hypothetical protein, partial	hypothetical protein, partial	738376089	99.97	2.7e-30	150	81	COG0655 WrbA Multimeric flavodoxin WrbA [General function prediction only]
pCRESS2	NZ_JRFF01000028	Mollicutes bacterium HR2	WP_036328226.1	hypothetical protein	hypothetical protein	738376055	99.96	6.2e-27	212	82	1zk8_A Transcriptional regulator, TETR family; TETR member,transcriptional regulator, STRU genomics, PSI, protein structure initiative; 2.15A {Bacillus cereus atcc 14579} SCOP: a.4.1.9 a.121.1.1
pCRESS2	NZ_JRFF01000028	Mollicutes bacterium HR2	WP_036328229.1	hypothetical protein	hypothetical protein	738376058
pCRESS2	NZ_JRFF01000028	Mollicutes bacterium HR2	WP_036328231.1	hypothetical protein	hypothetical protein	738376060
pCRESS2	NZ_JRFF01000028	Mollicutes bacterium HR2	WP_036328233.1	hypothetical protein	hypothetical protein	738376062
pCRESS2	NZ_JRFF01000028	Mollicutes bacterium HR2	WP_036328235.1	hypothetical protein	hypothetical protein	738376064
pCRESS2	NZ_JRFF01000028	Mollicutes bacterium HR2	WP_036328236.1	transcriptional regulator	transcriptional regulator	738376065	99.91	4.8e-24	155	43	PHA01976 helix-turn-helix protein
pCRESS2	NZ_JRFF01000028	Mollicutes bacterium HR2	WP_036328238.1	hypothetical protein	RC-Rep	738376067	99.96	1.9e-29	301	31	2hwt_A Putative replicase-associated protein; alpha, beta, replication, hydrolase; NMR {Faba bean necrotic yellows virus}
pCRESS2	NZ_JRFF01000028	Mollicutes bacterium HR2	WP_036328240.1	hypothetical protein	integrase	738376069	100	1e-54	287	95	COG4974 XerD Site-specific recombinase XerD [DNA replication, recombination, and repair]
pCRESS2	NZ_JRFF01000028	Mollicutes bacterium HR2	WP_036328242.1	hypothetical protein	hypothetical protein	738376071
pCRESS2	NZ_AUKY01000086	Solobacterium moorei DSM 22971	WP_028078650.1	hypothetical protein	hypothetical protein	654613989	97.57	0.00044	136	34	2ba3_A NIKA; dimer, bacterial conjugation, relaxase, DNA binding, ribbon- helix-helix, DNA binding protein; NMR {Plasmid R64}
pCRESS2	NZ_AUKY01000086	Solobacterium moorei DSM 22971	WP_037404274.1	hypothetical protein	RC-Rep	739545959	99.93	1e-25	322	25	PF02407 Viral_Rep: Putative viral replication protein; InterPro: IPR003365 Proteins in this entry are essential for the replication of viral ssDNA. The closed circular ssDNA genome is first converted to a superhelical dsDNA. Rep and/or Rep' binds a specific hairpin at the genome origin of replication introducing an endonucleolytic nick within the conserved sequence 5'-AGTATTAC-3'. This initiates …
pCRESS2	NZ_AUKY01000086	Solobacterium moorei DSM 22971	WP_028078651.1	hypothetical protein	Helix-turn-helix domain protein	654613990
pCRESS2	NZ_AUKY01000086	Solobacterium moorei DSM 22971	WP_028078652.1	site-specific integrase	integrase	654613991	100	4.5e-45	360	76	COG4974 XerD Site-specific recombinase XerD [DNA replication, recombination, and repair]
pCRESS2	NZ_ACFY01000152	Roseburia inulinivorans DSM 16841	WP_007889743.1	site-specific integrase	integrase	495164945	100	1.9e-44	380	73	COG4974 XerD Site-specific recombinase XerD [DNA replication, recombination, and repair]
pCRESS2	NZ_ACFY01000152	Roseburia inulinivorans DSM 16841	WP_007889744.1	helix-turn-helix domain-containing protein	Helix-turn-helix domain protein	495164946	99.89	2.4e-22	56	89	PF12728 HTH_17: Helix-turn-helix domain
pCRESS2	NZ_ACFY01000152	Roseburia inulinivorans DSM 16841	WP_044928503.1	replication protein	RC-Rep	769153456	99.93	5.1e-25	333	31	2hw0_A Replicase; alpha+beta, hydrolase, replication; NMR {Porcine circovirus 2}
pCRESS2	NZ_ACFY01000152	Roseburia inulinivorans DSM 16841	WP_007889749.1	hypothetical protein	hypothetical protein	495164951
pCRESS2	NZ_ACFY01000152	Roseburia inulinivorans DSM 16841	WP_007889751.1	hypothetical protein	DNA translocase FtsK	495164953	99.98	3.2e-30	244	90	PRK10263 DNA translocase FtsK; Provisional
pCRESS2	NZ_ACFY01000152	Roseburia inulinivorans DSM 16841	WP_007889753.1	hypothetical protein	hypothetical protein	495164955
pCRESS2	NZ_ACFY01000152	Roseburia inulinivorans DSM 16841	WP_007889754.1	hypothetical protein	SSB (2k5d-like)	495164956	98.12	1.1e-05	113	86	2k5d_A Uncharacterized protein SAG0934; solution structure, primosomal protein, DUF961, construct optimized, structural genomics; NMR {Streptococcus agalactiae serogroup V}
pCRESS2	NZ_ACFY01000152	Roseburia inulinivorans DSM 16841	WP_007889756.1	hypothetical protein	hypothetical protein	495164958
pCRESS2	NZ_ACFY01000152	Roseburia inulinivorans DSM 16841	WP_007889757.1	toxin-antitoxin system protein	toxin-antitoxin system protein	495164959	99.57	2e-14	52	79	PF07878 RHH_5: CopG-like RHH_1 or ribbon-helix-helix domain, RHH_5; InterPro: IPR012869 This entry represents a domain found in a group of bacterial proteins that form a ribbon-helix-helix fold. This fold occurs in many examples of bacterial antitoxins [].
pCRESS2	NZ_ACFY01000152	Roseburia inulinivorans DSM 16841	WP_007889759.1	hypothetical protein	hypothetical protein	495164961
pCRESS2	NZ_ACFY01000152	Roseburia inulinivorans DSM 16841	WP_007889769.1	hypothetical protein	hypothetical protein	495164971	99.88	6.5e-24	231	57	2i13_A AART; DNA binding, zinc finger, DNA binding protein-DNA complex; 1.96A {Mus musculus} SCOP: k.12.1.1 PDB: 1mey_C*
pCRESS2	NZ_ACFY01000152	Roseburia inulinivorans DSM 16841	WP_007889771.1	hypothetical protein	hypothetical protein	495164973
pCRESS2	AP012027	Erysipelothrix rhusiopathiae str. Fujisawa	BAK32341.1	restriction enzyme BcgI, beta subunit	restriction enzyme BcgI, beta subunit	334296470	99.95	1.2e-27	344	90	1ydx_A Type I restriction enzyme specificity protein Mg4; type-I HSDS, DNA binding protein; 2.30A {Mycoplasma genitalium} SCOP: d.287.1.2 d.287.1.2
pCRESS2	AP012027	Erysipelothrix rhusiopathiae str. Fujisawa	BAK32342.1	N-6 adenine-specific DNA methylase	N-6 adenine-specific DNA methylase	334296471	100	1.3e-43	635	58	d2ar0a1 c.66.1.45 (A:6-529) M.EcoKI {Escherichia coli [TaxId: 562]}
pCRESS2	AP012027	Erysipelothrix rhusiopathiae str. Fujisawa	BAK32343.1	transcriptional regulator, XRE family	transcriptional regulator, XRE family	334296472	99.86	7.2e-21	192	32	PHA01976 helix-turn-helix protein
pCRESS2	AP012027	Erysipelothrix rhusiopathiae str. Fujisawa	BAK32344.1	hypothetical protein ERH_129	SSB (2k5d-like)	334296473
pCRESS2	AP012027	Erysipelothrix rhusiopathiae str. Fujisawa	BAK32345.1	putative replication protein	RC-Rep	334296474	99.95	3.7e-28	309	26	PF02407 Viral_Rep: Putative viral replication protein; InterPro: IPR003365 Proteins in this entry are essential for the replication of viral ssDNA. The closed circular ssDNA genome is first converted to a superhelical dsDNA. Rep and/or Rep' binds a specific hairpin at the genome origin of replication introducing an endonucleolytic nick within the conserved sequence 5'-AGTATTAC-3'. This initiates …
pCRESS2	AP012027	Erysipelothrix rhusiopathiae str. Fujisawa	BAK32346.1	putative cell division FtsK/SpoIIIE	DNA translocase FtsK	334296475	100	1.5e-45	422	70	PRK10263 DNA translocase FtsK; Provisional
pCRESS2	AP012027	Erysipelothrix rhusiopathiae str. Fujisawa	BAK32347.1	hypothetical protein ERH_1294	Helix-turn-helix domain protein	334296476	100	4.5e-36	69	84	PF11372 DUF3173: Domain of unknown function (DUF3173); InterPro: IPR021512 This family of proteins with unknown function appears to be restricted to Firmicutes.
pCRESS2	AP012027	Erysipelothrix rhusiopathiae str. Fujisawa	BAK32348.1	integrase	integrase	334296477	100	2.7e-41	326	90	PRK09692 integrase; Provisional
pCRESS2	AP012027	Erysipelothrix rhusiopathiae str. Fujisawa	BAK32349.1	GMP synthase, large subunit	GMP synthase, large subunit	334296478	100	7.8e-138	510	99	PLN02347 GMP synthetase
pCRESS2	NZ_ATXD01000006	[Clostridium] methoxybenzovorans SR3	WP_024346015.1	hypothetical protein	hypothetical protein	636819913	99.78	4.4e-19	155	43	3hia_A Choline binding protein; beta hairpin; 2.38A {Streptococcus pneumoniae}
pCRESS2	NZ_ATXD01000006	[Clostridium] methoxybenzovorans SR3	WP_024346016.1	hypothetical protein	hypothetical protein	636819914	99.77	2.8e-18	154	45	3hia_A Choline binding protein; beta hairpin; 2.38A {Streptococcus pneumoniae}
pCRESS2	NZ_ATXD01000006	[Clostridium] methoxybenzovorans SR3	WP_024346017.1	hypothetical protein	hypothetical protein	636819915	99.83	2.6e-20	154	45	3hia_A Choline binding protein; beta hairpin; 2.38A {Streptococcus pneumoniae}
pCRESS2	NZ_ATXD01000006	[Clostridium] methoxybenzovorans SR3	WP_051152955.1	hypothetical protein	hypothetical protein	916545864	99.81	1.9e-19	235	29	3hia_A Choline binding protein; beta hairpin; 2.38A {Streptococcus pneumoniae}
pCRESS2	NZ_ATXD01000006	[Clostridium] methoxybenzovorans SR3	WP_029695064.1	transcriptional regulator	transcriptional regulator	658498400	99.83	5.6e-20	84	63	PHA01976 helix-turn-helix protein
pCRESS2	NZ_ATXD01000006	[Clostridium] methoxybenzovorans SR3	WP_024344821.1	hypothetical protein	hypothetical protein	636818715
pCRESS2	NZ_ATXD01000006	[Clostridium] methoxybenzovorans SR3	WP_024346019.1	transcriptional regulator	transcriptional regulator	636819917	99.85	2.1e-20	82	77	PHA01976 helix-turn-helix protein
pCRESS2	NZ_ATXD01000006	[Clostridium] methoxybenzovorans SR3	WP_024346020.1	hypothetical protein	hypothetical protein	636819918
pCRESS2	NZ_ATXD01000006	[Clostridium] methoxybenzovorans SR3	WP_024346021.1	hypothetical protein	hypothetical protein	636819919	99.68	1.5e-16	91	67	1yph_C Chymotrypsin A, chain B; serine protease, hydrolase; 1.34A {Bos taurus} PDB: 1afq_B* 1ca0_B 1cbw_B 1cho_F 1gct_B 1ab9_B* 1ggd_B* 1gha_F 1ghb_F* 1gmc_F 1gmd_F 1gmh_F 1hja_B 1mtn_B 1n8o_B 1vgc_B* 1gg6_B 2cha_B* 2gch_F 2gct_B ...
pCRESS2	NZ_ATXD01000006	[Clostridium] methoxybenzovorans SR3	WP_024346022.1	hypothetical protein	SSB (2k5d-like)	636819920	96.89	0.0089	119	77	2k5d_A Uncharacterized protein SAG0934; solution structure, primosomal protein, DUF961, construct optimized, structural genomics; NMR {Streptococcus agalactiae serogroup V}
pCRESS2	NZ_ATXD01000006	[Clostridium] methoxybenzovorans SR3	WP_024346023.1	hypothetical protein	hypothetical protein	636819921
pCRESS2	NZ_ATXD01000006	[Clostridium] methoxybenzovorans SR3	WP_024346024.1	hypothetical protein	DNA translocase FtsK	636819922	100	1.7e-31	259	87	TIGR03924 T7SS_EccC_a type VII secretion protein EccCa. This model represents the N-terminal domain or EccCa subunit of the type VII secretion protein EccC as found in the Actinobacteria. Type VII secretion is defined more broadly as including secretion systems for ESAT-6-like proteins in the Firmicutes as well as in the Actinobacteria, but this family does not show close homologs in the Firmicut…
pCRESS2	NZ_ATXD01000006	[Clostridium] methoxybenzovorans SR3	WP_024346025.1	hypothetical protein	RC-Rep	636819923	99.94	4e-27	335	25	2hwt_A Putative replicase-associated protein; alpha, beta, replication, hydrolase; NMR {Faba bean necrotic yellows virus}
pCRESS2	NZ_ATXD01000006	[Clostridium] methoxybenzovorans SR3	WP_024346026.1	hypothetical protein	integrase	636819924	100	1.4e-43	440	64	COG4974 XerD Site-specific recombinase XerD [DNA replication, recombination, and repair]
pCRESS2	NZ_GL890549	Lachnospiraceae bacterium 6_1_63FAA	WP_009246630.1	hypothetical protein, partial	hypothetical protein, partial	496540482	100	3.9e-44	183	99	d2biba1 b.109.1.1 (A:309-541) Teichoic acid phosphorylcholine esterase Pce (LytD), C-terminal domain {Pneumococcus (Streptococcus pneumoniae) [TaxId: 1313]}
pCRESS2	NZ_GL890549	Lachnospiraceae bacterium 6_1_63FAA	WP_009246631.1	hypothetical protein, partial	hypothetical protein, partial	496540483	100	3.6e-37	400	26	4nc2_A Toxin B; antibody-antigen complex, immune system; 2.50A {Clostridium difficile}
pCRESS2	NZ_GL890549	Lachnospiraceae bacterium 6_1_63FAA	WP_009246632.1	toxin-antitoxin system protein	toxin-antitoxin system protein	496540484	99.5	1.7e-13	53	77	PF07878 RHH_5: CopG-like RHH_1 or ribbon-helix-helix domain, RHH_5; InterPro: IPR012869 This entry represents a domain found in a group of bacterial proteins that form a ribbon-helix-helix fold. This fold occurs in many examples of bacterial antitoxins [].
pCRESS2	NZ_GL890549	Lachnospiraceae bacterium 6_1_63FAA	WP_009246633.1	hypothetical protein	hypothetical protein	496540485
pCRESS2	NZ_GL890549	Lachnospiraceae bacterium 6_1_63FAA	WP_009246634.1	transcriptional regulator	transcriptional regulator	496540486	99.88	1e-21	104	63	PHA01976 helix-turn-helix protein
pCRESS2	NZ_GL890549	Lachnospiraceae bacterium 6_1_63FAA	WP_009246635.1	hypothetical protein	SSB (2k5d-like)	496540487	97.57	0.0017	116	85	2k5d_A Uncharacterized protein SAG0934; solution structure, primosomal protein, DUF961, construct optimized, structural genomics; NMR {Streptococcus agalactiae serogroup V}
pCRESS2	NZ_GL890549	Lachnospiraceae bacterium 6_1_63FAA	WP_009246636.1	hypothetical protein	hypothetical protein	496540488
pCRESS2	NZ_GL890549	Lachnospiraceae bacterium 6_1_63FAA	WP_009246637.1	hypothetical protein	DNA translocase FtsK	497000000	99.97	2.7e-30	264	85	PRK10263 DNA translocase FtsK; Provisional
pCRESS2	NZ_GL890549	Lachnospiraceae bacterium 6_1_63FAA	WP_009246638.1	hypothetical protein	hypothetical protein	496540490	99.69	8.1e-16	214	51	PF11300 DUF3102: Protein of unknown function (DUF3102); InterPro: IPR021451 This family of proteins is functionally uncharacterised.
pCRESS2	NZ_GL890549	Lachnospiraceae bacterium 6_1_63FAA	WP_009246639.1	hypothetical protein	RC-Rep	496540491	99.94	6.3e-27	343	24	PF02407 Viral_Rep: Putative viral replication protein; InterPro: IPR003365 Proteins in this entry are essential for the replication of viral ssDNA. The closed circular ssDNA genome is first converted to a superhelical dsDNA. Rep and/or Rep' binds a specific hairpin at the genome origin of replication introducing an endonucleolytic nick within the conserved sequence 5'-AGTATTAC-3'. This initiates …
pCRESS2	NZ_GL890549	Lachnospiraceae bacterium 6_1_63FAA	WP_009246640.1	helix-turn-helix domain-containing protein	Helix-turn-helix domain protein	496540492	99.87	2.5e-22	57	96	1y6u_A XIS, excisionase from transposon TN916; structure, DNA architectural protein, tyrosine recombinase, winged-helix protein; NMR {Enterococcus faecalis}
pCRESS2	NZ_GL890549	Lachnospiraceae bacterium 6_1_63FAA	WP_009246641.1	site-specific integrase	integrase	496540493	100	1.3e-45	380	73	COG4974 XerD Site-specific recombinase XerD [DNA replication, recombination, and repair]
pCRESS2	ACII02000003	Ruminococcus sp. 5_1_39BFAA	EES75481.1	hypothetical protein RSAG_03449	integrase	251847508	100	1.2e-42	411	67	COG4974 XerD Site-specific recombinase XerD [DNA replication, recombination, and repair]
pCRESS2	ACII02000003	Ruminococcus sp. 5_1_39BFAA	EES75482.1	hypothetical protein RSAG_03450	hypothetical protein RSAG_03450	251847509
pCRESS2	ACII02000003	Ruminococcus sp. 5_1_39BFAA	EES75483.1	hypothetical protein RSAG_0345	hypothetical protein RSAG_0345	251847510	99.48	6.8e-13	270	41	PF11300 DUF3102: Protein of unknown function (DUF3102); InterPro: IPR021451 This family of proteins is functionally uncharacterised.
pCRESS2	ACII02000003	Ruminococcus sp. 5_1_39BFAA	EES75484.2	2 hypothetical protein RSAG_03452	RC-Rep	534538258	99.89	9e-23	432	18	PF02407 Viral_Rep: Putative viral replication protein; InterPro: IPR003365 Proteins in this entry are essential for the replication of viral ssDNA. The closed circular ssDNA genome is first converted to a superhelical dsDNA. Rep and/or Rep' binds a specific hairpin at the genome origin of replication introducing an endonucleolytic nick within the conserved sequence 5'-AGTATTAC-3'. This initiates …
pCRESS2	ACII02000003	Ruminococcus sp. 5_1_39BFAA	EES75485.2	2 hypothetical protein RSAG_03453	DNA translocase FtsK	534538259	100	5.8e-31	265	85	PRK10263 DNA translocase FtsK; Provisional
pCRESS2	ACII02000003	Ruminococcus sp. 5_1_39BFAA	EES75486.1	hypothetical protein RSAG_03454	hypothetical protein RSAG_03454	251847513
pCRESS2	ACII02000003	Ruminococcus sp. 5_1_39BFAA	EES75487.1	hypothetical protein RSAG_03455	SSB (2k5d-like)	251847514	97.02	0.0046	124	83	2k5d_A Uncharacterized protein SAG0934; solution structure, primosomal protein, DUF961, construct optimized, structural genomics; NMR {Streptococcus agalactiae serogroup V}
pCRESS2	ACII02000003	Ruminococcus sp. 5_1_39BFAA	EES75488.1	hypothetical protein RSAG_03456	hypothetical protein RSAG_03456	251847515	96.14	0.016	238	24	PF13443 HTH_26: Cro/C1-type HTH DNA-binding domain; InterPro: IPR001387 The cro/C1-type HTH domain is a DNA-binding, helix-turn-helix (HTH) domain of about 50-60 residues present in transcriptional regulators. The domain is named after the transcriptional repressors cro and C1 of temperate bacteriophages 434 and lambda, respectively. Besides in bacteriophages, cro/C1-type regulators are present i…
pCRESS2	ACII02000003	Ruminococcus sp. 5_1_39BFAA	EES75489.1	hypothetical protein RSAG_03457	hypothetical protein RSAG_03457	251847516	99.87	1.4e-21	78	78	PF13443 HTH_26: Cro/C1-type HTH DNA-binding domain; InterPro: IPR001387 The cro/C1-type HTH domain is a DNA-binding, helix-turn-helix (HTH) domain of about 50-60 residues present in transcriptional regulators. The domain is named after the transcriptional repressors cro and C1 of temperate bacteriophages 434 and lambda, respectively. Besides in bacteriophages, cro/C1-type regulators are present i…
pCRESS2	ACII02000003	Ruminococcus sp. 5_1_39BFAA	EES75490.1	hypothetical protein RSAG_03458	hypothetical protein RSAG_03458	251847517
pCRESS2	ACII02000003	Ruminococcus sp. 5_1_39BFAA	EQM98706.1	hypothetical protein RSAG_04565	hypothetical protein RSAG_04565	534538260	99.95	2.7e-28	438	49	PF01609 DDE_Tnp_1: Transposase DDE domain; InterPro: IPR002559 Autonomous mobile genetic elements such as transposon or insertion sequences (IS) encode an enzyme, transposase, that is required for excising and inserting the mobile element. Transposases have been grouped into various families [, , ]. This family includes the IS4 transposase.; GO: 0003677 DNA binding, 0004803 transposase activity, …
pCRESS2	NZ_JH376425	[Clostridium] citroniae WAL-17108	WP_007865725.1	hypothetical protein	integrase	495140918	100	5e-46	404	69	COG4974 XerD Site-specific recombinase XerD [DNA replication, recombination, and repair]
pCRESS2	NZ_JH376425	[Clostridium] citroniae WAL-17108	WP_007865724.1	hypothetical protein	RC-Rep	495140917	99.92	4.2e-25	335	24	PF02407 Viral_Rep: Putative viral replication protein; InterPro: IPR003365 Proteins in this entry are essential for the replication of viral ssDNA. The closed circular ssDNA genome is first converted to a superhelical dsDNA. Rep and/or Rep' binds a specific hairpin at the genome origin of replication introducing an endonucleolytic nick within the conserved sequence 5'-AGTATTAC-3'. This initiates …
pCRESS2	NZ_JH376425	[Clostridium] citroniae WAL-17108	WP_007865720.1	hypothetical protein	DNA translocase FtsK	495140913	99.93	4.2e-24	207	76	TIGR03924 T7SS_EccC_a type VII secretion protein EccCa. This model represents the N-terminal domain or EccCa subunit of the type VII secretion protein EccC as found in the Actinobacteria. Type VII secretion is defined more broadly as including secretion systems for ESAT-6-like proteins in the Firmicutes as well as in the Actinobacteria, but this family does not show close homologs in the Firmicut…
pCRESS2	NZ_JH376425	[Clostridium] citroniae WAL-17108	WP_007865719.1	hypothetical protein	hypothetical protein	495140912
pCRESS2	NZ_JH376425	[Clostridium] citroniae WAL-17108	WP_007865718.1	hypothetical protein	SSB (2k5d-like)	495140911	95.68	0.034	118	90	2k5d_A Uncharacterized protein SAG0934; solution structure, primosomal protein, DUF961, construct optimized, structural genomics; NMR {Streptococcus agalactiae serogroup V}
pCRESS2	NZ_JH376425	[Clostridium] citroniae WAL-17108	WP_007865716.1	hypothetical protein	hypothetical protein	495140909
pCRESS2	NZ_JH376425	[Clostridium] citroniae WAL-17108	WP_007865714.1	hypothetical protein	hypothetical protein	495140907
pCRESS2	NZ_JH376425	[Clostridium] citroniae WAL-17108	WP_007865712.1	hypothetical protein	hypothetical protein	495140905	99.86	9.9e-22	282	37	4xz7_A Tgase, putative uncharacterized protein; tgase acitivy, homodimer, anti-phacocytosis, virulence facto transferase; 2.10A {Streptococcus suis}
pCRESS2	NZ_JH376425	[Clostridium] citroniae WAL-17108	WP_007865699.1	hypothetical protein	hypothetical protein	495140892	99.7	2.6e-17	223	29	3hia_A Choline binding protein; beta hairpin; 2.38A {Streptococcus pneumoniae}
pCRESS2	CZAZ01000001	Hungatella hathewayi	CUP05405.1	Uncharacterised protein	Uncharacterised protein	933361497	96.48	0.049	96	43	PF04956 TrbC: TrbC/VIRB2 family; InterPro: IPR007039 Conjugal transfer protein, TrbC has been identified as a subunit of the pilus precursor in bacteria. The protein undergoes three processing steps before gaining its mature cyclic structure[]. This family also contains several VirB2 type IV secretion proteins. The virB2 gene encodes a putative type IV secretion system and is known to be a pathog…
pCRESS2	CZAZ01000001	Hungatella hathewayi	CUP05435.1	Zonular occludens toxin (Zot)	Zonular occludens toxin (Zot)	933361498	100	9.6e-33	228	79	PHA00012 I assembly protein
pCRESS2	CZAZ01000001	Hungatella hathewayi	CUP05468.1	Uncharacterised protein	Uncharacterised protein	933361499
pCRESS2	CZAZ01000001	Hungatella hathewayi	CUP05494.1	Uncharacterised protein	Uncharacterised protein	933361500
pCRESS2	CZAZ01000001	Hungatella hathewayi	CUP05524.1	Phage-related protein	Phage-related protein	933361501	98.8	3.6e-06	403	24	3s84_A Apolipoprotein A-IV; four helix bundle, transport protein; 2.40A {Homo sapiens}
pCRESS2	CZAZ01000001	Hungatella hathewayi	CUP05554.1	Uncharacterised protein	Uncharacterised protein	933361502
pCRESS2	CZAZ01000001	Hungatella hathewayi	CUP05593.1	Uncharacterised protein	Uncharacterised protein	933361503	98.99	1.2e-09	82	66	3qoq_A Alginate and motility regulator Z; protein-DNA complex, ribbon-helix-helix; HET: DNA; 3.10A {Pseudomonas aeruginosa}
pCRESS2	CZAZ01000001	Hungatella hathewayi	CUP05629.1	Uncharacterised protein	Uncharacterised protein	933361504
pCRESS2	CZAZ01000001	Hungatella hathewayi	CUP05665.1	Viral replication-associated protein	RC-Rep	933361505	99.94	8.1e-27	345	23	PF02407 Viral_Rep: Putative viral replication protein; InterPro: IPR003365 Proteins in this entry are essential for the replication of viral ssDNA. The closed circular ssDNA genome is first converted to a superhelical dsDNA. Rep and/or Rep' binds a specific hairpin at the genome origin of replication introducing an endonucleolytic nick within the conserved sequence 5'-AGTATTAC-3'. This initiates …
pCRESS2	NZ_JHZO01000006	[Clostridium] viride DSM 6836	WP_027095600.1	hypothetical protein	hypothetical protein	652797173	100	2.6e-40	138	93	COG0426 FpaA Uncharacterized flavoproteins [Energy production and conversion]
pCRESS2	NZ_JHZO01000006	[Clostridium] viride DSM 6836	WP_027095601.1	NimC/NimA family protein	NimC/NimA family protein	652797174	99.95	6.5e-28	79	99	COG5015 Uncharacterized conserved protein [Function unknown]
pCRESS2	NZ_JHZO01000006	[Clostridium] viride DSM 6836	WP_027095602.1	hypothetical protein	hypothetical protein	652797175
pCRESS2	NZ_JHZO01000006	[Clostridium] viride DSM 6836	WP_051546482.1	hypothetical protein	hypothetical protein	916939770	100	1.1e-49	800	35	COG3437 Response regulator containing a CheY-like receiver domain and an HD-GYP domain [Transcription / Signal transduction mechanisms]
pCRESS2	NZ_JHZO01000006	[Clostridium] viride DSM 6836	WP_027095603.1	FMN-dependent NADH-azoreductase	FMN-dependent NADH-azoreductase	652797176	100	8e-51	201	100	PRK13555 azoreductase; Provisional
pCRESS2	NZ_JHZO01000006	[Clostridium] viride DSM 6836	WP_027095604.1	MarR family transcriptional regulator	MarR family transcriptional regulator	652797177	99.97	1.5e-29	138	93	TIGR04472 reg_rSAM_mob mobile rSAM pair MarR family regulator. A number of human microbiome species from both the Firmicutes and the spirochete genus Treponema share a gene cassette encoding a pair of radical SAM enzymes and, in most cases, this MarR family transcriptional regulator as well. Sequence identity can exceed 96 percent, suggesting recent lateral transfer. These observations suggest th…
pCRESS2	NZ_JHZO01000006	[Clostridium] viride DSM 6836	WP_027095605.1	MFS transporter	MFS transporter	652797181	100	3.3e-65	548	95	PF06609 TRI12: Fungal trichothecene efflux pump (TRI12); InterPro: IPR010573 This family consists of several fungal specific trichothecene efflux pump proteins. Many of the genes involved in trichothecene toxin biosynthesis in Fusarium sporotrichioides are present within a gene cluster. It has been suggested that TRI12 may play a role in F. sporotrichioides self-protection against trichothecenes …
pCRESS2	NZ_JHZO01000006	[Clostridium] viride DSM 6836	WP_027095606.1	hypothetical protein	hypothetical protein	652797182	97.33	0.0032	187	39	TIGR03015 pepcterm_ATPase putative secretion ATPase, PEP-CTERM locus subfamily. Members of this protein are marked as probable ATPases by the nucleotide binding P-loop motif GXXGXGKTT, a motif DEAQ similar to the DEAD/H box of helicases, and extensive homology to ATPases of MSHA-type pilus systems and to GspA proteins associated with type II protein secretion systems. [Protein fate, Protein and p…
pCRESS2	NZ_JHZO01000006	[Clostridium] viride DSM 6836	WP_027095607.1	hypothetical protein	hypothetical protein	652797183	99.73	1.8e-17	80	75	4fib_A Uncharacterized protein YDHK; structural genomics, PSI-biology, northeast structural genom consortium, NESG, SR518A, DUF1541, PF07563; 2.00A {Bacillus subtilis subsp} PDB: 2ky9_A
pCRESS2	NZ_JHZO01000006	[Clostridium] viride DSM 6836	WP_051546483.1	GGDEF domain-containing protein	GGDEF domain-containing protein	916939771	100	2.3e-34	183	90	COG2199 c-di-GMP synthetase (diguanylate cyclase, GGDEF domain) [Signal transduction mechanisms]
pCRESS2	NZ_JHZO01000006	[Clostridium] viride DSM 6836	WP_027095608.1	oxidoreductase	oxidoreductase	652797184	100	1.6e-45	202	99	d3ge6a_ d.90.1.0 (A:) automated matches {Exiguobacterium sibiricum [TaxId: 262543]}
pCRESS2	NZ_JHZO01000006	[Clostridium] viride DSM 6836	WP_027095609.1	hypothetical protein	hypothetical protein	652797186
pCRESS2	NZ_JHZO01000006	[Clostridium] viride DSM 6836	WP_027095610.1	GGDEF-domain containing protein	GGDEF-domain containing protein	652797189	100	7.2e-94	767	56	PRK10060 RNase II stability modulator; Provisional
pCRESS2	NZ_JHZO01000006	[Clostridium] viride DSM 6836	WP_027095611.1	cell filamentation protein Fic	cell filamentation protein Fic	652797190	100	2e-45	264	95	3cuc_A Protein of unknown function with A FIC domain; FIC protein family, structural genomics, joint center for ST genomics, JCSG; HET: MSE; 2.71A {Bacteroides thetaiotaomicron vpi-5482}
pCRESS2	NZ_JHZO01000006	[Clostridium] viride DSM 6836	WP_035139412.1	hypothetical protein	hypothetical protein	737152545	99.79	8.4e-19	90	61	TIGR02384 Putative_antitoxin_RelB addiction module antitoxin, RelB/DinJ family. Plasmids may be maintained stably in bacterial populations through the action of addiction modules, in which a toxin and antidote are encoded in a cassette on the plasmid. In any daughter cell that lacks the plasmid, the toxin persists and is lethal after the antidote protein is depleted. Toxin/antitoxin pairs are als…
pCRESS2	NZ_JHZO01000006	[Clostridium] viride DSM 6836	WP_051546484.1	hypothetical protein	RC-Rep	916939772	99.94	2.9e-27	338	24	PF02407 Viral_Rep: Putative viral replication protein; InterPro: IPR003365 Proteins in this entry are essential for the replication of viral ssDNA. The closed circular ssDNA genome is first converted to a superhelical dsDNA. Rep and/or Rep' binds a specific hairpin at the genome origin of replication introducing an endonucleolytic nick within the conserved sequence 5'-AGTATTAC-3'. This initiates …
pCRESS2	NZ_JHZO01000006	[Clostridium] viride DSM 6836	WP_027095613.1	short-chain dehydrogenase/reductase	short-chain dehydrogenase/reductase	652797198	100	4.1e-57	290	78	COG4221 Short-chain alcohol dehydrogenase of unknown specificity [General function prediction only]
pCRESS2	NZ_JHZO01000006	[Clostridium] viride DSM 6836	WP_027095614.1	DNA-binding protein	Helix-turn-helix domain protein	652797201	99.64	1.9e-15	93	54	PF12728 HTH_17: Helix-turn-helix domain
pCRESS2	NZ_JHZO01000006	[Clostridium] viride DSM 6836	WP_027095615.1	site-specific integrase	integrase	652797202	100	1.1e-45	384	73	COG4974 XerD Site-specific recombinase XerD [DNA replication, recombination, and repair]
pCRESS2	NZ_JHZO01000006	[Clostridium] viride DSM 6836	WP_027095616.1	sporulation transcription factor Spo0A	sporulation transcription factor Spo0A	652797203	100	2.2e-41	252	97	TIGR02875 stage_0_sporulation_protein_A sporulation transcription factor Spo0A. Spo0A, the stage 0 sporulation protein A, is a transcription factor critical for the initiation of sporulation. It contains a response regulator receiver domain (pfam00072). In Bacillus subtilis, it works together with response regulator Spo0F and the phosphotransferase Spo0B, both of which are missing from at least s…
pCRESS2	NZ_JHZO01000006	[Clostridium] viride DSM 6836	WP_035139414.1	two-component sensor histidine kinase	two-component sensor histidine kinase	737152547	100	2e-69	642	53	COG5002 VicK Signal transduction histidine kinase [Signal transduction mechanisms]
pCRESS2	NZ_JHZO01000006	[Clostridium] viride DSM 6836	WP_027095618.1	hypothetical protein	hypothetical protein	652797205
pCRESS2	NZ_JHZO01000006	[Clostridium] viride DSM 6836	WP_027095619.1	hypothetical protein	hypothetical protein	652797207	98.44	1.1e-05	67	93	cd11386 MCP_signal Methyl-accepting chemotaxis protein (MCP), signaling domain. Methyl-accepting chemotaxis proteins (MCPs or chemotaxis receptors) are an integral part of the transmembrane protein complex that controls bacterial chemotaxis, together with the histidine kinase CheA, the receptor-coupling protein CheW, receptor-modification enzymes, and localized phosphatases. MCPs contain a four h…
pCRESS3	NZ_ATVB01000007	Alloscardovia omnicolens DSM 21503	WP_022856844.1	site-specific integrase	integrase	551236361	100	6.5e-42	434	81	PRK09692 integrase; Provisional
pCRESS3	NZ_ATVB01000007	Alloscardovia omnicolens DSM 21503	WP_022856845.1	hypothetical protein	hypothetical protein	551236362	97.35	0.0049	195	18	2lvs_A CBP2, putative uncharacterized protein; DNA binding protein; NMR {Hyperthermus butylicus}
pCRESS3	NZ_ATVB01000007	Alloscardovia omnicolens DSM 21503	WP_022856846.1	hypothetical protein	hypothetical protein	551236363	99.77	2.8e-18	67	75	PF12728 HTH_17: Helix-turn-helix domain
pCRESS3	NZ_ATVB01000007	Alloscardovia omnicolens DSM 21503	WP_022856847.1	hypothetical protein	SSB (2k5d-like)	551236364
pCRESS3	NZ_ATVB01000007	Alloscardovia omnicolens DSM 21503	WP_022856848.1	hypothetical protein	hypothetical protein	551236365
pCRESS3	NZ_ATVB01000007	Alloscardovia omnicolens DSM 21503	WP_022856849.1	hypothetical protein	DNA translocase FtsK	551236366	100	8.8e-45	263	89	PRK10263 DNA translocase FtsK; Provisional
pCRESS3	NZ_ATVB01000007	Alloscardovia omnicolens DSM 21503	WP_022856850.1	hypothetical protein	RC-Rep	551236367	99.92	1e-24	352	27	2hw0_A Replicase; alpha+beta, hydrolase, replication; NMR {Porcine circovirus 2}
pCRESS3	NZ_ATVB01000007	Alloscardovia omnicolens DSM 21503	WP_022856851.1	hypothetical protein	hypothetical protein	551236368
pCRESS3	NZ_ATVB01000007	Alloscardovia omnicolens DSM 21503	WP_039777601.1	hypothetical protein, partial	hypothetical protein, partial	748206913	97.31	0.00087	166	40	2jnk_A Hyalurononglucosaminidase; calcium-binding, hydrolase; NMR {Clostridium perfringens} PDB: 2ozn_B
pCRESS3	NZ_GG668519	Mobiluncus mulieris ATCC 35243	WP_004012707.1	cell division protein FtsK	DNA translocase FtsK	490112040	100	3.4e-41	459	67	PRK10263 DNA translocase FtsK; Provisional
pCRESS3	NZ_GG668519	Mobiluncus mulieris ATCC 35243	WP_004012708.1	hypothetical protein	SSB (2k5d-like)	490112041
pCRESS3	NZ_GG668519	Mobiluncus mulieris ATCC 35243	WP_036342632.1	hypothetical protein, partial	RC-Rep	738390844	99.92	5.4e-25	318	25	PF02407 Viral_Rep: Putative viral replication protein; InterPro: IPR003365 Proteins in this entry are essential for the replication of viral ssDNA. The closed circular ssDNA genome is first converted to a superhelical dsDNA. Rep and/or Rep' binds a specific hairpin at the genome origin of replication introducing an endonucleolytic nick within the conserved sequence 5'-AGTATTAC-3'. This initiates …
pCRESS3	NZ_GG668519	Mobiluncus mulieris ATCC 35243	WP_004012710.1	phage integrase	integrase	490112043	100	5.8e-49	401	71	COG4974 XerD Site-specific recombinase XerD [DNA replication, recombination, and repair]
pCRESS3	NZ_GL383162	Propionibacterium acnes HL005PA4	WP_002524938.1	hypothetical protein	SSB (2k5d-like)	488481268
pCRESS3	NZ_GL383162	Propionibacterium acnes HL005PA4	WP_002525645.1	cell division protein FtsK	DNA translocase FtsK	488481975	100	2.2e-46	476	64	PRK10263 DNA translocase FtsK; Provisional
pCRESS3	NZ_GL383162	Propionibacterium acnes HL005PA4	WP_002529618.1	hypothetical protein	RC-Rep	488485987	99.92	1.3e-25	309	29	2hwt_A Putative replicase-associated protein; alpha, beta, replication, hydrolase; NMR {Faba bean necrotic yellows virus}
pCRESS3	NZ_GL383162	Propionibacterium acnes HL005PA4	WP_002524940.1	integrase	integrase	488481270	100	1.4e-42	420	82	PRK09692 integrase; Provisional
pCRESS3	NC_003527	Bifidobacterium pseudocatenulatum	NP_613077.1	putative plasmid transfer protein (plasmid)	DNA translocase FtsK	20069878	100	3.7e-40	258	90	PRK10263 DNA translocase FtsK; Provisional
pCRESS3	NC_003527	Bifidobacterium pseudocatenulatum	NP_613078.1	putative replication protein RepA (plasmid)	RC-Rep	20069877	99.92	2.1e-25	341	27	2hwt_A Putative replicase-associated protein; alpha, beta, replication, hydrolase; NMR {Faba bean necrotic yellows virus}
pCRESS3	NZ_JNVX01000024	Bifidobacterium longum subsp. longum 1-5B	WP_032735896.1	site-specific integrase	integrase	695822242	100	2.4e-40	240	85	COG4974 XerD Site-specific recombinase XerD [DNA replication, recombination, and repair]
pCRESS3	NZ_JNVX01000024	Bifidobacterium longum subsp. longum 1-5B	WP_021975141.1	transcriptional regulator	transcriptional regulator	547239037	99.68	4.3e-16	293	22	PHA01976 helix-turn-helix protein
pCRESS3	NZ_JNVX01000024	Bifidobacterium longum subsp. longum 1-5B	WP_032735845.1	helix-turn-helix domain-containing protein	helix-turn-helix domain-containing protein	695822191	99.83	2.3e-20	60	93	1z4h_A TORI, TOR inhibition protein; winged helix, reverse turn, protein binding, DNA binding protein; NMR {Escherichia coli}
pCRESS3	NZ_JNVX01000024	Bifidobacterium longum subsp. longum 1-5B	WP_021975303.1	hypothetical protein	SSB (2k5d-like)	547239240
pCRESS3	NZ_JNVX01000024	Bifidobacterium longum subsp. longum 1-5B	WP_021975304.1	hypothetical protein	hypothetical protein	547239241
pCRESS3	NZ_JNVX01000024	Bifidobacterium longum subsp. longum 1-5B	WP_032735899.1	hypothetical protein, partial	DNA translocase FtsK	695822245	100	9.2e-36	161	98	PRK10263 DNA translocase FtsK; Provisional
pCRESS3	NZ_JNVX01000024	Bifidobacterium longum subsp. longum 1-5B	WP_021975256.1	replication protein RepA	RC-Rep	547239181	99.94	1.7e-26	330	32	2hw0_A Replicase; alpha+beta, hydrolase, replication; NMR {Porcine circovirus 2}
pCRESS3	NZ_JNVX01000024	Bifidobacterium longum subsp. longum 1-5B	WP_032735900.1	hypothetical protein	hypothetical protein	695822246	100	6e-50	219	73	PF09195 Endonuc-BglII: Restriction endonuclease BglII; InterPro: IPR015278 There are four classes of restriction endonucleases: types I, II,III and IV. All types of enzymes recognise specific short DNA sequences and carry out the endonucleolytic cleavage of DNA to give specific double-stranded fragments with terminal 5'-phosphates. They differ in their recognition sequence, subunit composition, c…
pCRESS3	NZ_JNVX01000024	Bifidobacterium longum subsp. longum 1-5B	WP_021975258.1	sAM-binding domain protein	sAM-binding domain protein	547239183	100	3.9e-46	231	61	PF05063 MT-A70: MT-A70 ; InterPro: IPR007757 N6-methyladenosine (m6A) is present at internal sites in eukaryotic mRNA. It is present only within a defined sequence context that has been shown to be conserved across species from plants to man. Despite its ubiquity and conserved sequence specificity, the functional significance of this modification remains a mystery [, ]. MT-A70 is the S-adenosylme…
pCRESS3	NZ_JGZJ01000010	Bifidobacterium pullorum	WP_043170225.1	hypothetical protein	hypothetical protein	759448453	97.64	0.00035	62	56	PF06739 SBBP: Beta-propeller repeat; InterPro: IPR010620 This family is related to IPR001680 from INTERPRO and is likely to also form a beta-propeller. SBBP stands for Seven Bladed Beta Propeller.
pCRESS3	NZ_JGZJ01000010	Bifidobacterium pullorum	WP_043170227.1	bifunctional ornithine acetyltransferase/N-acetylglutamate synthase	bifunctional ornithine acetyltransferase/N-acetylglutamate synthase	759448455	100	6.1e-159	382	100	PRK05388 argJ bifunctional ornithine acetyltransferase/N-acetylglutamate synthase protein; Validated
pCRESS3	NZ_JGZJ01000010	Bifidobacterium pullorum	WP_043170229.1	hypothetical protein	hypothetical protein	759448457
pCRESS3	NZ_JGZJ01000010	Bifidobacterium pullorum	WP_043170231.1	hypothetical protein	hypothetical protein	759448459	96.86	0.0032	403	13	2eby_A Putative HTH-type transcriptional regulator YBAQ; hypothetical protein, JW0472, structural genomics, NPPSFA; 2.25A {Escherichia coli}
pCRESS3	NZ_JGZJ01000010	Bifidobacterium pullorum	WP_043170233.1	hypothetical protein	SSB (2k5d-like)	759448461
pCRESS3	NZ_JGZJ01000010	Bifidobacterium pullorum	WP_043170236.1	hypothetical protein	hypothetical protein	759448464
pCRESS3	NZ_JGZJ01000010	Bifidobacterium pullorum	WP_043170445.1	hypothetical protein, partial	DNA translocase FtsK	759448673	100	2e-38	263	87	TIGR03924 T7SS_EccC_a type VII secretion protein EccCa. This model represents the N-terminal domain or EccCa subunit of the type VII secretion protein EccC as found in the Actinobacteria. Type VII secretion is defined more broadly as including secretion systems for ESAT-6-like proteins in the Firmicutes as well as in the Actinobacteria, but this family does not show close homologs in the Firmicut…
pCRESS3	NZ_JGZJ01000010	Bifidobacterium pullorum	WP_043170238.1	hypothetical protein	RC-Rep	759448466	99.95	1.6e-27	343	31	2hw0_A Replicase; alpha+beta, hydrolase, replication; NMR {Porcine circovirus 2}
pCRESS3	NZ_JGZJ01000010	Bifidobacterium pullorum	WP_043170240.1	site-specific integrase	integrase	759448468	100	9.4e-42	425	82	PRK09692 integrase; Provisional
pCRESS4	CBBI010000010	Ruminococcus sp. CAG:488	CDA18871.1	putative uncharacterized protein	Mobilization protein	524256818	100	3.5e-41	313	76	PF03432 Relaxase: Relaxase/Mobilisation nuclease domain ; InterPro: IPR005094 Relaxases/mobilisation proteins are required for the horizontal transfer of genetic information contained on plasmids that occurs during bacterial conjugation. The relaxase, in conjunction with several auxiliary proteins, forms the relaxation complex or relaxosome. Relaxases nick duplex DNA in a specific manner by catal…
pCRESS4	CBBI010000010	Ruminococcus sp. CAG:488	CDA18872.1	putative uncharacterized protein	putative uncharacterized protein	524256819	100	2e-70	475	90	PRK13897 type IV secretion system component VirD4; Provisional
pCRESS4	CBBI010000010	Ruminococcus sp. CAG:488	CDA18873.1	unknown	unknown	524256820
pCRESS4	CBBI010000010	Ruminococcus sp. CAG:488	CDA18874.1	putative uncharacterized protein	putative uncharacterized protein	524256821	99.97	1.3e-31	138	64	PF12957 DUF3846: Domain of unknown function (DUF3846); InterPro: IPR024559 A family of uncharacterised proteins found by clustering human gut metagenomic sequences []. In a few cases it is found fused to the C terminus of ArdA (Pfam:PF07275). ArdA functions in bacterial conjugation to allow an unmodified plasmid to evade restriction in the recipient bacterium and yet acquire cognate modification …
pCRESS4	CBBI010000010	Ruminococcus sp. CAG:488	CDA18875.1	rNA helicase	RC-Rep	524256822	99.94	1.3e-26	527	22	PF01719 Rep_2: Plasmid replication protein; InterPro: IPR002631 This family consists of various bacterial plasmid replication (Rep) proteins. These proteins are essential for replication of plasmids, the Rep proteins are topoisomerases that nick the positive stand at the plus origin of replication and also at the single-strand conversion sequence [].; GO: 0003677 DNA binding, 0003916 DNA topoisom…
pCRESS4	CBBI010000010	Ruminococcus sp. CAG:488	CDA18876.1	putative ATP synthase Fdelta subunit	putative ATP synthase Fdelta subunit	524256823	99.96	6.9e-30	172	76	4kis_A Putative integrase [bacteriophage A118]; recombinase domain, zinc-ribbon domain, coiled-coil motif, recombination-DNA complex; HET: DNA; 3.20A {Listeria innocua}
pCRESS4	CBBI010000010	Ruminococcus sp. CAG:488	CDA18877.1	putative uncharacterized protein	putative uncharacterized protein	524256824	99.54	2.3e-14	245	48	4xqk_A LLABIII; ATP-dependent restriction-modification enzyme, type ISP REST modification enzyme, ATPase, hydrolase-DNA complex; HET: DNA; 2.70A {Lactococcus lactis subsp}
pCRESS4	CBBI010000010	Ruminococcus sp. CAG:488	CDA18878.1	type III restriction system endonuclease	type III restriction system endonuclease	524256825	100	2.4e-32	513	80	TIGR02987 m6_adenine_and_m5_cytosine_DNA_methyltransferase type II restriction m6 adenine DNA methyltransferase, Alw26I/Eco31I/Esp3I family. Members of this family are the m6-adenine DNA methyltransferase protein, or domain of a fusion protein that also carries m5 cytosine methyltransferase activity, of type II restriction systems of the Alw26I/Eco31I/Esp3I family. A methyltransferase of this fam…
pCRESS4	CBBI010000010	Ruminococcus sp. CAG:488	CDA18879.1	unknown	unknown	524256826
pCRESS4	CBBI010000010	Ruminococcus sp. CAG:488	CDA18880.1	putative uncharacterized protein	putative uncharacterized protein	524256827	99.79	1.2e-17	976	40	PRK11448 hsdR type I restriction enzyme EcoKI subunit R; Provisional
pCRESS4	CBBI010000010	Ruminococcus sp. CAG:488	CDA18881.1	site-specific recombinase phage integrase family	integrase	524256828	100	3.9e-41	421	78	PRK09692 integrase; Provisional
pCRESS4	LN852756	uncultured prokaryote	CRY93788.1	hypothetical protein (plasmid)	integrase	874572963	100	2.1e-33	314	68	COG4974 XerD Site-specific recombinase XerD [DNA replication, recombination, and repair]
pCRESS4	LN852756	uncultured prokaryote	CRY93789.1	hypothetical protein (plasmid)	RC-Rep	874572962	99.94	1.6e-26	462	25	PF01719 Rep_2: Plasmid replication protein; InterPro: IPR002631 This family consists of various bacterial plasmid replication (Rep) proteins. These proteins are essential for replication of plasmids, the Rep proteins are topoisomerases that nick the positive stand at the plus origin of replication and also at the single-strand conversion sequence [].; GO: 0003677 DNA binding, 0003916 DNA topoisom…
pCRESS4	LN854124	uncultured prokaryote	CRY97509.1	hypothetical protein (plasmid)	hypothetical protein (plasmid)	874569066	100	1.4e-44	415	45	4lvi_A Plasmid recombination enzyme; protein-DNA complex, PFAM family: MOB_PRE (PF01076). MOBV FA relaxases, relaxase/endonuclease; 1.90A {Streptococcus agalactiae} PDB: 4lvj_A 4lvk_A 4lvl_A* 4lvm_A
pCRESS4	LN854124	uncultured prokaryote	CRY97508.1	hypothetical protein (plasmid)	RC-Rep	874569067	99.94	3.3e-26	564	26	PF01719 Rep_2: Plasmid replication protein; InterPro: IPR002631 This family consists of various bacterial plasmid replication (Rep) proteins. These proteins are essential for replication of plasmids, the Rep proteins are topoisomerases that nick the positive stand at the plus origin of replication and also at the single-strand conversion sequence [].; GO: 0003677 DNA binding, 0003916 DNA topoisom…
pCRESS4	BAOP01000004	Gordonia malaquae NBRC 108250	GAC78793.1	hypothetical protein GM1_004_02380	hypothetical protein GM1_004_02380	453365873	99.59	7.2e-15	77	65	PF12728 HTH_17: Helix-turn-helix domain
pCRESS4	BAOP01000004	Gordonia malaquae NBRC 108250	GAC78794.1	hypothetical protein GM1_004_02390	RC-Rep	453365874	99.91	7.4e-24	723	19	PF01719 Rep_2: Plasmid replication protein; InterPro: IPR002631 This family consists of various bacterial plasmid replication (Rep) proteins. These proteins are essential for replication of plasmids, the Rep proteins are topoisomerases that nick the positive stand at the plus origin of replication and also at the single-strand conversion sequence [].; GO: 0003677 DNA binding, 0003916 DNA topoisom…
pCRESS4	BAOP01000004	Gordonia malaquae NBRC 108250	GAC78795.1	hypothetical protein GM1_004_02400	hypothetical protein GM1_004_02400	453365875
pCRESS4	BAOP01000004	Gordonia malaquae NBRC 108250	GAC78796.1	hypothetical protein GM1_004_02410	hypothetical protein GM1_004_02410	453365876	98.75	1.9e-07	176	57	PRK13877 conjugal transfer relaxosome component TraJ; Provisional
pCRESS4	BAOP01000004	Gordonia malaquae NBRC 108250	GAC78797.1	hypothetical protein GM1_004_02420	Mobilization protein	453365877	100	2.3e-35	432	54	PF03432 Relaxase: Relaxase/Mobilisation nuclease domain ; InterPro: IPR005094 Relaxases/mobilisation proteins are required for the horizontal transfer of genetic information contained on plasmids that occurs during bacterial conjugation. The relaxase, in conjunction with several auxiliary proteins, forms the relaxation complex or relaxosome. Relaxases nick duplex DNA in a specific manner by catal…
pCRESS4	BAOP01000004	Gordonia malaquae NBRC 108250	GAC78798.1	hypothetical protein GM1_004_02430	hypothetical protein GM1_004_02430	453365878
pCRESS4	BAOP01000004	Gordonia malaquae NBRC 108250	GAC78799.1	hypothetical protein GM1_004_02440	hypothetical protein GM1_004_02440	453365879
pCRESS4	BAOP01000004	Gordonia malaquae NBRC 108250	GAC78800.1	hypothetical protein GM1_004_02450	hypothetical protein GM1_004_02450	453365880
pCRESS4	BAOP01000004	Gordonia malaquae NBRC 108250	GAC78801.1	putative integrase	integrase	453365881	100	7.1e-44	398	83	1z1b_A Integrase; protein-DNA complex, DNA binding protein/DNA complex; HET: PTR; 3.80A {Enterobacteria phage lambda} SCOP: d.10.1.4 d.163.1.1 PDB: 1z1g_A 1kjk_A 2wcc_3*
pCRESS5	NZ_ALLO01000011	Streptococcus suis 92-1400	WP_024399564.1	site-specific integrase	integrase	636937152	100	1.5e-45	376	76	COG4974 XerD Site-specific recombinase XerD [DNA replication, recombination, and repair]
pCRESS5	NZ_ALLO01000011	Streptococcus suis 92-1400	WP_024399565.1	hypothetical protein	Helix-turn-helix domain protein	636937155	100	8.6e-41	110	82	PF05595 DUF771: Domain of unknown function (DUF771) ; InterPro: IPR008489 This entry includes Bacteriophage bIL285, Orf7. The characteristics of the protein distribution suggest prophage matches in addition to the phage matches. This entry consists of uncharacterised ORFs found in Bacteriophage and Lactococcus lactis.
pCRESS5	NZ_ALLO01000011	Streptococcus suis 92-1400	WP_024399566.1	hypothetical protein	RC-Rep	636937158	99.96	5.1e-28	447	27	3dkx_A Replication protein REPB; replication initiation, plasmid replication, nuclease, hexamer, flexible nuclease domains, DNA replication; 2.70A {Streptococcus agalactiae} PDB: 3dky_A 4u87_A
pCRESS5	NZ_ALLO01000011	Streptococcus suis 92-1400	WP_024399567.1	hypothetical protein	hypothetical protein	636937162
pCRESS5	NZ_ALLO01000011	Streptococcus suis 92-1400	WP_024399568.1	hypothetical protein	SSB (2k5d-like)	636937164
pCRESS5	NZ_ALLO01000011	Streptococcus suis 92-1400	WP_024399569.1	hypothetical protein	hypothetical protein	636937168	95.72	0.032	269	9	PRK15396 murein lipoprotein; Provisional
pCRESS5	NZ_ALLO01000011	Streptococcus suis 92-1400	WP_018166159.1	transcriptional regulator	transcriptional regulator	516919864	99.9	1.5e-23	68	90	PF13443 HTH_26: Cro/C1-type HTH DNA-binding domain; InterPro: IPR001387 The cro/C1-type HTH domain is a DNA-binding, helix-turn-helix (HTH) domain of about 50-60 residues present in transcriptional regulators. The domain is named after the transcriptional repressors cro and C1 of temperate bacteriophages 434 and lambda, respectively. Besides in bacteriophages, cro/C1-type regulators are present i…
pCRESS5	NZ_JATR01000010	Streptococcus sp. SR1	WP_033583882.1	site-specific integrase	integrase	726979132	100	1.8e-46	379	91	PRK09692 integrase; Provisional
pCRESS5	NZ_JATR01000010	Streptococcus sp. SR1	WP_033583884.1	hypothetical protein	Helix-turn-helix domain protein	726979134	100	1.1e-40	112	80	PF05595 DUF771: Domain of unknown function (DUF771) ; InterPro: IPR008489 This entry includes Bacteriophage bIL285, Orf7. The characteristics of the protein distribution suggest prophage matches in addition to the phage matches. This entry consists of uncharacterised ORFs found in Bacteriophage and Lactococcus lactis.
pCRESS5	NZ_JATR01000010	Streptococcus sp. SR1	WP_033583886.1	hypothetical protein	hypothetical protein	726979136
pCRESS5	NZ_JATR01000010	Streptococcus sp. SR1	WP_033583888.1	hypothetical protein	RC-Rep	726979138	99.94	6.8e-26	452	27	3dkx_A Replication protein REPB; replication initiation, plasmid replication, nuclease, hexamer, flexible nuclease domains, DNA replication; 2.70A {Streptococcus agalactiae} PDB: 3dky_A 4u87_A
pCRESS5	NZ_JATR01000010	Streptococcus sp. SR1	WP_033583890.1	hypothetical protein	DNA translocase FtsK	726979140	100	5e-38	479	48	PRK10263 DNA translocase FtsK; Provisional
pCRESS5	NZ_JATR01000010	Streptococcus sp. SR1	WP_033583892.1	hypothetical protein	hypothetical protein	726979142	99.59	1.2e-14	79	89	d1klxa_ a.118.18.1 (A:) Cysteine rich protein B (HcpB) {Helicobacter pylori [TaxId: 210]}
pCRESS5	NZ_JATR01000010	Streptococcus sp. SR1	WP_033583894.1	hypothetical protein	SSB (2k5d-like)	726979144
pCRESS5	NZ_JATR01000010	Streptococcus sp. SR1	WP_033583896.1	hypothetical protein	hypothetical protein	726979146	95.53	0.04	377	10	d2xi8a_ a.35.1.3 (A:) Putative transcription regulator CylR2 {Enterococcus faecalis [TaxId: 1351]}
pCRESS5	NZ_JATR01000010	Streptococcus sp. SR1	WP_033583898.1	transcriptional regulator	transcriptional regulator	726979148	99.97	1.8e-28	301	87	2awi_A PRGX; repressor, pheromone, DNA binding, regulatory domain, transcription; 2.25A {Enterococcus faecalis} SCOP: a.35.1.11 a.118.8.4 PDB: 2axv_A 2axu_A 2aw6_A 2axz_A 2grl_A 2grm_A
pCRESS5	NZ_JATR01000010	Streptococcus sp. SR1	WP_050589081.1	hypothetical protein	SEC10/PgrA surface exclusion domain protein	914411524	100	6.6e-42	838	39	TIGR04320 hypothetical_protein SEC10/PgrA surface exclusion domain. This model describes a conserved domain found in surface proteins of a number of Firmutes. Many members have LPXTG C-terminal anchoring motifs and a substantial number have the KxYKxGKxW putative sorting signal at the N-terminus. The tetracycline resistance plasmid pCF10 in Enterococcus faecalis promotes conjugal plasmid transfer…
pCRESS5	NZ_JATR01000010	Streptococcus sp. SR1	WP_033583900.1	hypothetical protein	hypothetical protein	726979150	98.2	1.8e-05	131	53	TIGR01965 VCBS_repeat VCBS repeat. This domain of about 100 residues is found multiple (up to 35) copies in long proteins from several species of Vibrio, Colwellia, Bradyrhizobium, and Shewanella (hence the name VCBS) and in smaller copy numbers in proteins from several other bacteria. The large protein size and repeat copy numbers, species distribution, and suggested activities of several member…
pCRESS5	NZ_JATR01000010	Streptococcus sp. SR1	WP_033583901.1	hypothetical protein	hypothetical protein	726979151
pCRESS5	NZ_JUVM01000007	Streptococcus oralis	WP_049478718.1	hypothetical protein	hypothetical protein	896594161	97.41	0.00095	207	39	PF14177 YkyB: YkyB-like protein; InterPro: IPR025552 The YkyB-like protein family includes the B. subtilis YkyB protein P42430 from SWISSPROT, which is functionally uncharacterised. Proteins in this family are approximately 150 amino acids in length and contain two conserved sequence motifs: NRHAKTA and HLG.
pCRESS5	NZ_JUVM01000007	Streptococcus oralis	WP_065428331.1	hypothetical protein	SEC10/PgrA surface exclusion domain protein	1044898027	100	8e-39	869	37	TIGR04320 hypothetical_protein SEC10/PgrA surface exclusion domain. This model describes a conserved domain found in surface proteins of a number of Firmutes. Many members have LPXTG C-terminal anchoring motifs and a substantial number have the KxYKxGKxW putative sorting signal at the N-terminus. The tetracycline resistance plasmid pCF10 in Enterococcus faecalis promotes conjugal plasmid transfer…
pCRESS5	NZ_JUVM01000007	Streptococcus oralis	WP_049478720.1	transcriptional regulator	transcriptional regulator	896594163	99.91	1.3e-22	109	94	PRK09706 transcriptional repressor DicA; Reviewed
pCRESS5	NZ_JUVM01000007	Streptococcus oralis	WP_049478721.1	hypothetical protein	hypothetical protein	896594164
pCRESS5	NZ_JUVM01000007	Streptococcus oralis	WP_049478722.1	hypothetical protein	SSB (2k5d-like)	896594165
pCRESS5	NZ_JUVM01000007	Streptococcus oralis	WP_049478723.1	cell division protein FtsK	DNA translocase FtsK	896594166	99.96	6.9e-29	386	55	PRK10263 DNA translocase FtsK; Provisional
pCRESS5	NZ_JUVM01000007	Streptococcus oralis	WP_049478724.1	hypothetical protein	hypothetical protein	896594167
pCRESS5	NZ_JUVM01000007	Streptococcus oralis	WP_049478725.1	hypothetical protein	RC-Rep	896594168	99.94	2.8e-26	442	22	3dkx_A Replication protein REPB; replication initiation, plasmid replication, nuclease, hexamer, flexible nuclease domains, DNA replication; 2.70A {Streptococcus agalactiae} PDB: 3dky_A 4u87_A
pCRESS5	NZ_JUVM01000007	Streptococcus oralis	WP_049478726.1	DUF77domain-containing protein	Helix-turn-helix domain protein	896594169	100	1.4e-40	112	80	PF05595 DUF771: Domain of unknown function (DUF771) ; InterPro: IPR008489 This entry includes Bacteriophage bIL285, Orf7. The characteristics of the protein distribution suggest prophage matches in addition to the phage matches. This entry consists of uncharacterised ORFs found in Bacteriophage and Lactococcus lactis.
pCRESS5	NZ_JUVM01000007	Streptococcus oralis	WP_049478727.1	site-specific integrase	integrase	896594170	100	7.9e-47	380	75	COG4974 XerD Site-specific recombinase XerD [DNA replication, recombination, and repair]
pCRESS5	NZ_AMFD01000003	Lactococcus garvieae I113	WP_017368664.1	site-specific integrase	integrase	515938081	100	2.9e-45	421	84	PRK09692 integrase; Provisional
pCRESS5	NZ_AMFD01000003	Lactococcus garvieae I113	WP_051008850.1	hypothetical protein	Helix-turn-helix domain protein	916273804	99.42	5.8e-13	90	60	1z4h_A TORI, TOR inhibition protein; winged helix, reverse turn, protein binding, DNA binding protein; NMR {Escherichia coli}
pCRESS5	NZ_AMFD01000003	Lactococcus garvieae I113	WP_017368666.1	hypothetical protein	RC-Rep	515938083	99.96	7.4e-30	416	34	PF01719 Rep_2: Plasmid replication protein; InterPro: IPR002631 This family consists of various bacterial plasmid replication (Rep) proteins. These proteins are essential for replication of plasmids, the Rep proteins are topoisomerases that nick the positive stand at the plus origin of replication and also at the single-strand conversion sequence [].; GO: 0003677 DNA binding, 0003916 DNA topoisom…
pCRESS5	NZ_AMFD01000003	Lactococcus garvieae I113	WP_017368667.1	hypothetical protein	hypothetical protein	515938084
pCRESS5	NZ_AMFD01000003	Lactococcus garvieae I113	WP_017368668.1	hypothetical protein	hypothetical protein	515938085	99.4	5.5e-11	152	85	PRK13182 racA polar chromosome segregation protein; Reviewed
pCRESS5	NZ_AMFD01000003	Lactococcus garvieae I113	WP_017368670.1	hypothetical protein	hypothetical protein	515938087
pCRESS5	NZ_AMFD01000003	Lactococcus garvieae I113	WP_017368671.1	ATP-binding protein	ATP-binding protein	515938088	100	2.2e-53	374	71	COG0542 clpA ATP-binding subunits of Clp protease and DnaK/DnaJ chaperones [Posttranslational modification, protein turnover, chaperones]
pCRESS5	NZ_AMFD01000003	Lactococcus garvieae I113	WP_017368672.1	hypothetical protein	hypothetical protein	515938089	98.4	1.7e-05	228	54	4z47_A G/T mismatch-specific thymine DNA glycosylase; HET: DNA ORP; 1.45A {Homo sapiens} PDB: 3ufj_A* 2rba_A* 4fnc_A* 4z3a_A* 4xeg_A* 4z7b_A* 4z7z_A* 5cys_A* 4jgc_A* 3uob_A* 3uo7_A*
pCRESS5	NZ_AMFD01000003	Lactococcus garvieae I113	WP_017368673.1	DNA (cytosine-5-)-methyltransferase	DNA (cytosine-5-)-methyltransferase	515938090	100	2.6e-69	368	84	2c7p_A Modification methylase HHAI; base flipping, restriction system, transferase-DNA complex; HET: 5CM 2PR SAH EPE CIT; 1.7A {Haemophilus haemolyticus} SCOP: c.66.1.26 PDB: 10mh_A* 1m0e_A* 1mht_A* 1hmy_A* 1skm_A* 2c7o_A* 2c7q_A* 2hmy_B* 2hr1_A* 3eeo_A* 3mht_A* 4mht_A* 5mht_A* 6mht_A* 7mht_A* 8mht_A* 9mht_A* 2zcj_A* 2z6u_A* 2z6q_A* ...
pCRESS5	NZ_AMFD01000003	Lactococcus garvieae I113	WP_017368674.1	hypothetical protein	hypothetical protein	515938091
pCRESS6	NZ_JNLP01000001	Lactococcus lactis subsp. lactis	WP_029344601.1	hypothetical protein	hypothetical protein	657230905
pCRESS6	NZ_JNLP01000001	Lactococcus lactis subsp. lactis	WP_029344602.1	hypothetical protein	hypothetical protein	657230906
pCRESS6	NZ_JNLP01000001	Lactococcus lactis subsp. lactis	WP_029344603.1	bacteriocin immunity protein	bacteriocin immunity protein	657230907	99.57	3.4e-14	93	74	PF08951 EntA_Immun: Enterocin A Immunity; InterPro: IPR015046 Gram-positive lactobacilli produce bacteriocins to kill closely-related competitor species []. To protect themselves from the bacteriocidal activity of this molecule they co-express an immunity protein (for discussion of this operon see Bacteriocin_IIc PF10439 from PFAM). The immunity protein structure is a soluble, cytoplasmic, antipa…
pCRESS6	NZ_JNLP01000001	Lactococcus lactis subsp. lactis	WP_029344604.1	hypothetical protein	hypothetical protein	657230908	100	4.9e-54	197	96	COG1126 GlnQ ABC-type polar amino acid transport system, ATPase component [Amino acid transport and metabolism]
pCRESS6	NZ_JNLP01000001	Lactococcus lactis subsp. lactis	WP_029344605.1	hypothetical protein	hypothetical protein	657230909	99.9	6.4e-21	226	96	TIGR03861 ABC_efflux_transporter_permease_protein alcohol ABC transporter, permease protein. Members of this protein family, part of a larger class of efflux-type ABC transport permease proteins, are found exclusively in genomic contexts with pyrroloquinoline-quinone (PQQ) biosynthesis enzymes and/or PQQ-dependent alcohol dehydrogenases, such as the phenylethanol dehydrogenase PedE of Pseudomonas…
pCRESS6	NZ_JNLP01000001	Lactococcus lactis subsp. lactis	WP_029344606.1	hypothetical protein	hypothetical protein	657230910	100	8.5e-33	345	68	TIGR03604 hypothetical_protein thiazole/oxazole-forming peptide maturase, SagD family component. Members of this protein family include enzymes related to SagD, previously referred to as a scaffold or docking protein involved in the biosynthesis of streptolysin S in Streptococcus pyogenes from the protoxin polypeptide (product of the sagA gene). Newer evidence describes an enzymatic activity, an …
pCRESS6	NZ_JNLP01000001	Lactococcus lactis subsp. lactis	WP_029344607.1	hypothetical protein	hypothetical protein	657230911	99.9	3.5e-22	317	37	TIGR03604 hypothetical_protein thiazole/oxazole-forming peptide maturase, SagD family component. Members of this protein family include enzymes related to SagD, previously referred to as a scaffold or docking protein involved in the biosynthesis of streptolysin S in Streptococcus pyogenes from the protoxin polypeptide (product of the sagA gene). Newer evidence describes an enzymatic activity, an …
pCRESS6	NZ_JNLP01000001	Lactococcus lactis subsp. lactis	WP_029344608.1	hypothetical protein	hypothetical protein	657230912	98.09	8.1e-06	202	50	TIGR03605 antibiot_sagB SagB-type dehydrogenase domain. SagB of Sterptococcus pyogenes participates in the maturation of streptolysin S from a ribosomally produced precursor polypeptide. Chemically similar systems operate on highly diverse sets of bacteriocin precursors in numerous other bacteria. This model describes a domain within SgaB and homologous regions from other proteins, many of which …
pCRESS6	NZ_JNLP01000001	Lactococcus lactis subsp. lactis	WP_029344609.1	McbB family protein	McbB family protein	657230913	100	1.6e-76	279	98	TIGR04424 Microcin_B17-processing_protein_McbB McbB family protein. This family includes the partially characterized zinc metalloprotein McbB, part of the maturase system for microcin B17, a thiazole/oxazole-modified microcin (TOMM). Other members of this family belong to very different gene neighborhoods. The Cys residues that act as zinc ligands are conserved in most members, but for rare membe…
pCRESS6	NZ_JNLP01000001	Lactococcus lactis subsp. lactis	WP_029344610.1	hypothetical protein	hypothetical protein	657230914
pCRESS6	NZ_JNLP01000001	Lactococcus lactis subsp. lactis	WP_011675779.1	transposase	transposase	499995061	100	2.6e-57	279	94	PRK09409 IS2 transposase TnpB; Reviewed
pCRESS6	NZ_JNLP01000001	Lactococcus lactis subsp. lactis	WP_029344611.1	transposase	transposase	657230915	99.93	2.6e-24	96	96	PRK09413 IS2 repressor TnpA; Reviewed
pCRESS6	NZ_JNLP01000001	Lactococcus lactis subsp. lactis	WP_029344612.1	resolvase	resolvase	657230916	100	7.1e-44	184	99	PRK13413 mpi multiple promoter invertase; Provisional
pCRESS6	NZ_JNLP01000001	Lactococcus lactis subsp. lactis	WP_003109076.1	acetyltransferase	acetyltransferase	489199833	100	5.6e-38	175	100	3igr_A Ribosomal-protein-S5-alanine N-acetyltransferase; fisch MCSG, structural genomics, midwest center for structural GE protein structure initiative; HET: MSE; 2.00A {Vibrio fischeri} SCOP: d.108.1.0
pCRESS6	NZ_JNLP01000001	Lactococcus lactis subsp. lactis	WP_032941856.1	transcriptional regulator	transcriptional regulator	696366844	99.82	1.6e-19	217	29	PHA01976 helix-turn-helix protein
pCRESS6	NZ_JNLP01000001	Lactococcus lactis subsp. lactis	WP_029344614.1	hypothetical protein	hypothetical protein	657230918	99.07	4.2e-08	147	85	PRK13182 racA polar chromosome segregation protein; Reviewed
pCRESS6	NZ_JNLP01000001	Lactococcus lactis subsp. lactis	WP_029344615.1	hypothetical protein	hypothetical protein	657230919
pCRESS6	NZ_JNLP01000001	Lactococcus lactis subsp. lactis	WP_050484011.1	hypothetical protein	RC-Rep	913752277	99.95	5.4e-27	453	31	PF01719 Rep_2: Plasmid replication protein; InterPro: IPR002631 This family consists of various bacterial plasmid replication (Rep) proteins. These proteins are essential for replication of plasmids, the Rep proteins are topoisomerases that nick the positive stand at the plus origin of replication and also at the single-strand conversion sequence [].; GO: 0003677 DNA binding, 0003916 DNA topoisom…
pCRESS6	NZ_JNLP01000001	Lactococcus lactis subsp. lactis	WP_029344617.1	hypothetical protein	Helix-turn-helix domain protein	657230921	100	2e-36	61	95	PF11372 DUF3173: Domain of unknown function (DUF3173); InterPro: IPR021512 This family of proteins with unknown function appears to be restricted to Firmicutes.
pCRESS6	NZ_JNLP01000001	Lactococcus lactis subsp. lactis	WP_029344618.1	site-specific integrase	integrase	657230922	100	4.8e-46	375	76	COG4974 XerD Site-specific recombinase XerD [DNA replication, recombination, and repair]
pCRESS6	CP003136	Lactococcus lactis subsp. cremoris A76	AEU41943.1	hypothetical protein llh_14215 (plasmid)	hypothetical protein llh_14215 (plasmid)	358750968	99.11	4.4e-09	128	81	PRK13858 type IV secretion system T-DNA border endonuclease VirD1; Provisional
pCRESS6	CP003136	Lactococcus lactis subsp. cremoris A76	AEU41944.1	mobilization protein (plasmid)	Mobilization protein	358750969	100	2.9e-39	449	53	PF03432 Relaxase: Relaxase/Mobilisation nuclease domain ; InterPro: IPR005094 Relaxases/mobilisation proteins are required for the horizontal transfer of genetic information contained on plasmids that occurs during bacterial conjugation. The relaxase, in conjunction with several auxiliary proteins, forms the relaxation complex or relaxosome. Relaxases nick duplex DNA in a specific manner by catal…
pCRESS6	CP003136	Lactococcus lactis subsp. cremoris A76	AEU41945.1	plasmid replication protein (plasmid)	RC-Rep	358750970	99.92	4.3e-25	508	23	PF01719 Rep_2: Plasmid replication protein; InterPro: IPR002631 This family consists of various bacterial plasmid replication (Rep) proteins. These proteins are essential for replication of plasmids, the Rep proteins are topoisomerases that nick the positive stand at the plus origin of replication and also at the single-strand conversion sequence [].; GO: 0003677 DNA binding, 0003916 DNA topoisom…
pCRESS6	NZ_LOHT01000285	Enterococcus faecium	WP_061343643.1	type II restriction endonuclease	type II restriction endonuclease	1001889288	100	4.1e-42	1202	30	TIGR02987 m6_adenine_and_m5_cytosine_DNA_methyltransferase type II restriction m6 adenine DNA methyltransferase, Alw26I/Eco31I/Esp3I family. Members of this family are the m6-adenine DNA methyltransferase protein, or domain of a fusion protein that also carries m5 cytosine methyltransferase activity, of type II restriction systems of the Alw26I/Eco31I/Esp3I family. A methyltransferase of this fam…
pCRESS6	NZ_LOHT01000285	Enterococcus faecium	WP_061343644.1	hypothetical protein	hypothetical protein	1001889289
pCRESS6	NZ_LOHT01000285	Enterococcus faecium	WP_061343645.1	hypothetical protein	hypothetical protein	1001889290
pCRESS6	NZ_LOHT01000285	Enterococcus faecium	WP_061343646.1	hypothetical protein	hypothetical protein	1001889291
pCRESS6	NZ_LOHT01000285	Enterococcus faecium	WP_061343647.1	hypothetical protein	RC-Rep	1001889292	99.97	3.2e-31	441	31	PF01719 Rep_2: Plasmid replication protein; InterPro: IPR002631 This family consists of various bacterial plasmid replication (Rep) proteins. These proteins are essential for replication of plasmids, the Rep proteins are topoisomerases that nick the positive stand at the plus origin of replication and also at the single-strand conversion sequence [].; GO: 0003677 DNA binding, 0003916 DNA topoisom…
pCRESS6	NZ_LOHT01000285	Enterococcus faecium	WP_061343648.1	DNA-binding protein	Helix-turn-helix domain protein	1001889293	99.81	4.2e-19	92	53	PF12728 HTH_17: Helix-turn-helix domain
pCRESS6	NZ_LOHT01000285	Enterococcus faecium	WP_061343649.1	site-specific integrase	integrase	1001889294	100	4e-45	398	71	COG4974 XerD Site-specific recombinase XerD [DNA replication, recombination, and repair]
pCRESS6	NZ_ALMO01000016	Streptococcus suis YS39	WP_024400360.1	hypothetical protein	Helix-turn-helix domain protein	636940795	99.48	2.9e-13	86	58	PF12728 HTH_17: Helix-turn-helix domain
pCRESS6	NZ_ALMO01000016	Streptococcus suis YS39	WP_024400359.1	ATPase AAA	RC-Rep	636940791	99.94	1.3e-26	441	28	PF01719 Rep_2: Plasmid replication protein; InterPro: IPR002631 This family consists of various bacterial plasmid replication (Rep) proteins. These proteins are essential for replication of plasmids, the Rep proteins are topoisomerases that nick the positive stand at the plus origin of replication and also at the single-strand conversion sequence [].; GO: 0003677 DNA binding, 0003916 DNA topoisom…
pCRESS6	NZ_ALMO01000016	Streptococcus suis YS39	WP_024400358.1	cell division protein FtsK	DNA translocase FtsK	636940786	99.98	5.1e-31	253	88	PRK10263 DNA translocase FtsK; Provisional
pCRESS6	NZ_ALMO01000016	Streptococcus suis YS39	WP_050571580.1	hypothetical protein	hypothetical protein	914319505
pCRESS6	NZ_ALMO01000016	Streptococcus suis YS39	WP_024400356.1	hypothetical protein	hypothetical protein	636940777
pCRESS6	NZ_ALMO01000016	Streptococcus suis YS39	WP_024400355.1	hypothetical protein	hypothetical protein	636940773
pCRESS6	NZ_ALMO01000016	Streptococcus suis YS39	WP_024400354.1	hypothetical protein	hypothetical protein	636940768
pCRESS6	NZ_ALMO01000016	Streptococcus suis YS39	WP_024411928.1	hypothetical protein	hypothetical protein	637018217	99.8	5.1e-18	146	92	PRK09047 RNA polymerase factor sigma-70; Validated
pCRESS6	NZ_ALMO01000016	Streptococcus suis YS39	WP_024400352.1	transcriptional regulator	transcriptional regulator	636940760	99.9	1.1e-22	111	93	PRK09706 transcriptional repressor DicA; Reviewed
pCRESS6	NZ_ALMO01000016	Streptococcus suis YS39	WP_024400351.1	hypothetical protein	hypothetical protein	636940755	99.66	1.7e-16	206	19	PF14373 Imm_superinfect: Superinfection immunity protein; InterPro: IPR016410 This entry contains proteins related to the phage/prophage-immunity proteins and includes the immunity (imm) gene of the Escherichia coli bacteriophage T4. The Imm protein affects the exclusion of phage superinfecting cells already infected with T4. Phage which were excluded upon infection of cells possessing a plasmid-…
pCRESS6	NZ_ALMO01000016	Streptococcus suis YS39	WP_024400350.1	hypothetical protein	hypothetical protein	636940750
pCRESS6	NZ_ATVT01000008	Butyrivibrio sp. XPD2006	WP_022765678.1	hypothetical protein	integrase	551021514	100	2.6e-41	401	70	COG4974 XerD Site-specific recombinase XerD [DNA replication, recombination, and repair]
pCRESS6	NZ_ATVT01000008	Butyrivibrio sp. XPD2006	WP_022765679.1	hypothetical protein	hypothetical protein	551021515
pCRESS6	NZ_ATVT01000008	Butyrivibrio sp. XPD2006	WP_022765680.1	hypothetical protein	Mobilization protein	551021516	99.93	1.1e-25	485	35	PF01076 Mob_Pre: Plasmid recombination enzyme; InterPro: IPR001668 With some plasmids, recombination can occur in a site specific manner that is independent of RecA. In such cases, the recombination event requires another protein called Pre. Pre is a plasmid recombination enzyme. This protein is also known as Mob (conjugative mobilisation) [].; GO: 0003677 DNA binding, 0006310 DNA recombination, …
pCRESS6	NZ_ATVT01000008	Butyrivibrio sp. XPD2006	WP_022765681.1	ATPase AAA	RC-Rep	551021517	99.93	5.2e-26	551	26	PF01719 Rep_2: Plasmid replication protein; InterPro: IPR002631 This family consists of various bacterial plasmid replication (Rep) proteins. These proteins are essential for replication of plasmids, the Rep proteins are topoisomerases that nick the positive stand at the plus origin of replication and also at the single-strand conversion sequence [].; GO: 0003677 DNA binding, 0003916 DNA topoisom…
pCRESS7	NZ_AEZB01000083	Vibrio anguillarum RV22	WP_019282499.1	integrase	integrase	518112291	100	6.9e-41	434	76	PRK09692 integrase; Provisional
pCRESS7	NZ_AEZB01000083	Vibrio anguillarum RV22	WP_019282500.1	hypothetical protein	RC-Rep	518112292	99.97	3.5e-31	396	36	PF01719 Rep_2: Plasmid replication protein; InterPro: IPR002631 This family consists of various bacterial plasmid replication (Rep) proteins. These proteins are essential for replication of plasmids, the Rep proteins are topoisomerases that nick the positive stand at the plus origin of replication and also at the single-strand conversion sequence [].; GO: 0003677 DNA binding, 0003916 DNA topoisom…
pCRESS7	NZ_AEZB01000083	Vibrio anguillarum RV22	WP_019282501.1	hypothetical protein	Mobilization protein	518112293	96.66	0.069	460	31	PF03432 Relaxase: Relaxase/Mobilisation nuclease domain ; InterPro: IPR005094 Relaxases/mobilisation proteins are required for the horizontal transfer of genetic information contained on plasmids that occurs during bacterial conjugation. The relaxase, in conjunction with several auxiliary proteins, forms the relaxation complex or relaxosome. Relaxases nick duplex DNA in a specific manner by catal…
pCRESS7	NZ_AEZB01000083	Vibrio anguillarum RV22	WP_019282502.1	hypothetical protein	hypothetical protein	518112294
pCRESS7	NZ_AEZB01000083	Vibrio anguillarum RV22	WP_019282503.1	hypothetical protein	hypothetical protein	518112295
pCRESS7	NZ_AEZB01000083	Vibrio anguillarum RV22	WP_019282504.1	hypothetical protein	hypothetical protein	518112296
pCRESS7	NC_010918	Candidatus Phytoplasma australiense	YP_001966814.1	Rep (plasmid)	RC-Rep	190571873	99.96	1.9e-29	375	39	PF01719 Rep_2: Plasmid replication protein; InterPro: IPR002631 This family consists of various bacterial plasmid replication (Rep) proteins. These proteins are essential for replication of plasmids, the Rep proteins are topoisomerases that nick the positive stand at the plus origin of replication and also at the single-strand conversion sequence [].; GO: 0003677 DNA binding, 0003916 DNA topoisom…
pCRESS7	NC_010918	Candidatus Phytoplasma australiense	YP_001966815.1	unknown (plasmid)	Conserved hypothetical protein	190571874
pCRESS7	NC_010918	Candidatus Phytoplasma australiense	YP_001966816.1	unknown (plasmid)	Copy number control protein	190571875	99.6	4.9e-15	213	23	PF11178 DUF2963: Protein of unknown function (DUF2963); InterPro: IPR021348 This family of proteins with unknown function appears to be restricted to Mollicutes.
pCRESS7	NC_010918	Candidatus Phytoplasma australiense	YP_001966817.1	unknown (plasmid)	Copy number control protein	190571876	99.62	1.3e-15	146	33	PF11178 DUF2963: Protein of unknown function (DUF2963); InterPro: IPR021348 This family of proteins with unknown function appears to be restricted to Mollicutes.
pCRESS7	NC_005303	Onion yellows phytoplasma OY-M	WP_041624865.1	DNA-binding protein	integrase	753869253	100	6.9e-59	312	84	PRK09409 IS2 transposase TnpB; Reviewed
pCRESS7	NC_005303	Onion yellows phytoplasma OY-M	WP_011161011.1	ATPase AAA	RC-Rep	499474371	99.97	1.3e-30	376	40	PF01719 Rep_2: Plasmid replication protein; InterPro: IPR002631 This family consists of various bacterial plasmid replication (Rep) proteins. These proteins are essential for replication of plasmids, the Rep proteins are topoisomerases that nick the positive stand at the plus origin of replication and also at the single-strand conversion sequence [].; GO: 0003677 DNA binding, 0003916 DNA topoisom…
pCRESS7	NC_005303	Onion yellows phytoplasma OY-M	WP_011161012.1	hypothetical protein	hypothetical protein	499474372
pCRESS7	NC_005303	Onion yellows phytoplasma OY-M	WP_011161013.1	hypothetical protein	Copy number control protein	499474373
pCRESS7	NC_005303	Onion yellows phytoplasma OY-M	WP_011161014.1	hypothetical protein	Copy number control protein	499474374
pCRESS7	CP000063	Aster yellows witches'-broom phytoplasma AYWB	ABC65794.1	replication protein (plasmid)	RC-Rep	84790090	99.95	1.1e-27	382	36	PF01719 Rep_2: Plasmid replication protein; InterPro: IPR002631 This family consists of various bacterial plasmid replication (Rep) proteins. These proteins are essential for replication of plasmids, the Rep proteins are topoisomerases that nick the positive stand at the plus origin of replication and also at the single-strand conversion sequence [].; GO: 0003677 DNA binding, 0003916 DNA topoisom…
pCRESS7	CP000063	Aster yellows witches'-broom phytoplasma AYWB	ABC65795.1	hypothetical protein AYWB_pII02 (plasmid)	Conserved hypothetical protein	84790091
pCRESS7	CP000063	Aster yellows witches'-broom phytoplasma AYWB	ABC65796.1	conserved hypothetical protein (plasmid)	Copy number control protein	84790092	99.76	4.8e-18	160	31	PF11178 DUF2963: Protein of unknown function (DUF2963); InterPro: IPR021348 This family of proteins with unknown function appears to be restricted to Mollicutes.
pCRESS7	CP000063	Aster yellows witches'-broom phytoplasma AYWB	ABC65797.1	single-stranded DNA binding protein (plasmid)	SSB (PRK06752-like)	84790093	100	4.9e-36	104	98	PRK06752 single-stranded DNA-binding protein; Validated
pCRESS7	NC_014123	Rehmannia glutinosa' phytoplasma	YP_003617079.1	Rep (plasmid)	RC-Rep	296100131	99.96	3.4e-29	375	37	PF01719 Rep_2: Plasmid replication protein; InterPro: IPR002631 This family consists of various bacterial plasmid replication (Rep) proteins. These proteins are essential for replication of plasmids, the Rep proteins are topoisomerases that nick the positive stand at the plus origin of replication and also at the single-strand conversion sequence [].; GO: 0003677 DNA binding, 0003916 DNA topoisom…
pCRESS7	NC_014123	Rehmannia glutinosa' phytoplasma	YP_003617080.1	unknown (plasmid)	unknown (plasmid)	296100132
pCRESS7	NC_014123	Rehmannia glutinosa' phytoplasma	YP_003617081.1	unknown (plasmid)	Conserved hypothetical protein	296100133
pCRESS7	NC_014123	Rehmannia glutinosa' phytoplasma	YP_003617082.1	unknown (plasmid)	Copy number control protein	296100134	99.64	1.6e-15	174	28	PF11178 DUF2963: Protein of unknown function (DUF2963); InterPro: IPR021348 This family of proteins with unknown function appears to be restricted to Mollicutes.
pCRESS7	NC_014123	Rehmannia glutinosa' phytoplasma	YP_003617083.1	unknown (plasmid)	Copy number control protein	296100135
pCRESS7	NC_014123	Rehmannia glutinosa' phytoplasma	YP_003617084.1	unknown (plasmid)	Copy number control protein	296100136	99.69	1.8e-16	108	47	PF11178 DUF2963: Protein of unknown function (DUF2963); InterPro: IPR021348 This family of proteins with unknown function appears to be restricted to Mollicutes.
pCRESS7	NC_014123	Rehmannia glutinosa' phytoplasma	YP_003617085.1	ssb (plasmid)	SSB (PRK06752-like)	296100137	100	1.9e-35	104	96	PRK06752 single-stranded DNA-binding protein; Validated
pCRESS7	FR898463	Acidiphilium sp. CAG:727	CDE19517.1	integrase core domain protein	integrase	524716797	100	2.4e-86	348	89	COG2826 Tra8 Transposase and inactivated derivatives, IS30 family [DNA replication, recombination, and repair]
pCRESS7	FR898463	Acidiphilium sp. CAG:727	CDE19519.1	unknown	unknown	524716798
pCRESS7	FR898463	Acidiphilium sp. CAG:727	CDE19521.1	unknown	unknown	524716799
pCRESS7	FR898463	Acidiphilium sp. CAG:727	CDE19581.1	unknown	unknown	524716763	99.62	4.6e-15	122	52	PF09134 Invasin_D3: Invasin, domain 3; InterPro: IPR015217 This domain adopts a structure consisting of an immunoglobulin-like beta-sandwich, with seven strands in two beta-sheets, arranged in a Greek-key topology. It forms part of the extracellular region of the protein, which can be expressed as a soluble protein (Inv497) that binds integrins and promotes subsequent uptake by cells when attache…
pCRESS7	FR898463	Acidiphilium sp. CAG:727	CDE19582.1	unknown	unknown	524716764
pCRESS7	FR898463	Acidiphilium sp. CAG:727	CDE19583.1	unknown	unknown	524716765
pCRESS7	FR898463	Acidiphilium sp. CAG:727	CDE19584.1	unknown	unknown	524716766
pCRESS7	FR898463	Acidiphilium sp. CAG:727	CDE19585.1	unknown	unknown	524716767
pCRESS7	FR898463	Acidiphilium sp. CAG:727	CDE19586.1	unknown	unknown	524716768
pCRESS7	FR898463	Acidiphilium sp. CAG:727	CDE19587.1	replication protein	RC-Rep	524716769	99.91	8e-24	350	32	PF01719 Rep_2: Plasmid replication protein; InterPro: IPR002631 This family consists of various bacterial plasmid replication (Rep) proteins. These proteins are essential for replication of plasmids, the Rep proteins are topoisomerases that nick the positive stand at the plus origin of replication and also at the single-strand conversion sequence [].; GO: 0003677 DNA binding, 0003916 DNA topoisom…
pCRESS7	FR898463	Acidiphilium sp. CAG:727	CDE19588.1	unknown	unknown	524716770
pCRESS7	FR898463	Acidiphilium sp. CAG:727	CDE19589.1	unknown	unknown	524716771
pCRESS7	NZ_KB851181	[Clostridium] bolteae 90B3	WP_002578145.1	hypothetical protein	integrase	488641487	100	4.2e-41	391	69	COG4974 XerD Site-specific recombinase XerD [DNA replication, recombination, and repair]
pCRESS7	NZ_KB851181	[Clostridium] bolteae 90B3	WP_002578146.1	hypothetical protein	Mobilization protein	488641488	100	1.7e-45	319	60	4lvi_A Plasmid recombination enzyme; protein-DNA complex, PFAM family: MOB_PRE (PF01076). MOBV FA relaxases, relaxase/endonuclease; 1.90A {Streptococcus agalactiae} PDB: 4lvj_A 4lvk_A 4lvl_A* 4lvm_A
pCRESS7	NZ_KB851181	[Clostridium] bolteae 90B3	WP_002578147.1	hypothetical protein	hypothetical protein	488641489
pCRESS7	NZ_KB851181	[Clostridium] bolteae 90B3	WP_002578148.1	hypothetical protein	hypothetical protein	488641490
pCRESS7	NZ_KB851181	[Clostridium] bolteae 90B3	WP_002578150.1	hypothetical protein	RC-Rep	488641492	99.95	4.3e-28	451	31	PF01719 Rep_2: Plasmid replication protein; InterPro: IPR002631 This family consists of various bacterial plasmid replication (Rep) proteins. These proteins are essential for replication of plasmids, the Rep proteins are topoisomerases that nick the positive stand at the plus origin of replication and also at the single-strand conversion sequence [].; GO: 0003677 DNA binding, 0003916 DNA topoisom…
pCRESS8	NZ_CP011013	Lactobacillus mucosae LM1	WP_006499657.1	integrase	integrase	493545822	100	1.8e-41	399	82	PRK09692 integrase; Provisional
pCRESS8	NZ_CP011013	Lactobacillus mucosae LM1	WP_039945585.1	DNA-binding protein	Helix-turn-helix domain protein	748687461	99.73	1.6e-17	66	82	1z4h_A TORI, TOR inhibition protein; winged helix, reverse turn, protein binding, DNA binding protein; NMR {Escherichia coli}
pCRESS8	NZ_CP011013	Lactobacillus mucosae LM1	WP_006499656.1	hypothetical protein	RC-Rep	493545821	100	6.2e-33	410	35	PF01719 Rep_2: Plasmid replication protein; InterPro: IPR002631 This family consists of various bacterial plasmid replication (Rep) proteins. These proteins are essential for replication of plasmids, the Rep proteins are topoisomerases that nick the positive stand at the plus origin of replication and also at the single-strand conversion sequence [].; GO: 0003677 DNA binding, 0003916 DNA topoisom…
pCRESS8	NZ_CP011013	Lactobacillus mucosae LM1	WP_006499655.1	hypothetical protein	DNA translocase FtsK	493545820	99.95	2e-27	352	61	PRK10263 DNA translocase FtsK; Provisional
pCRESS8	NZ_CP011013	Lactobacillus mucosae LM1	WP_045025459.1	hypothetical protein	hypothetical protein	769883854
pCRESS8	NZ_CP011013	Lactobacillus mucosae LM1	WP_045025460.1	hypothetical protein	hypothetical protein	769883855
pCRESS8	NZ_CP011013	Lactobacillus mucosae LM1	WP_039945579.1	hypothetical protein	SSB (2k5d-like)	748687455
pCRESS8	NZ_CP011013	Lactobacillus mucosae LM1	WP_006499653.1	hypothetical protein	hypothetical protein	493545818
pCRESS8	NZ_CP011013	Lactobacillus mucosae LM1	WP_006499652.1	transcriptional regulator	transcriptional regulator	493545817	99.91	2.2e-22	115	94	PRK09706 transcriptional repressor DicA; Reviewed
pCRESS8	NZ_CP011013	Lactobacillus mucosae LM1	WP_006499651.1	hypothetical protein	SEC10/PgrA surface exclusion domain protein	493545816	100	9.9e-42	1054	32	TIGR04320 hypothetical_protein SEC10/PgrA surface exclusion domain. This model describes a conserved domain found in surface proteins of a number of Firmutes. Many members have LPXTG C-terminal anchoring motifs and a substantial number have the KxYKxGKxW putative sorting signal at the N-terminus. The tetracycline resistance plasmid pCF10 in Enterococcus faecalis promotes conjugal plasmid transfer…
pCRESS8	NZ_AQVA01000012	Oenococcus oeni DSM 20252 = AWRIB129	WP_002821382.1	FRG domain-containing protein	FRG domain-containing protein	488910307	99.97	5.5e-31	423	24	smart00901 FRG This domain contains a conserved N-terminal (F/Y)RG motif. It is functionally uncharacterised.
pCRESS8	NZ_AQVA01000012	Oenococcus oeni DSM 20252 = AWRIB129	WP_002821383.1	hypothetical protein	hypothetical protein	488910308
pCRESS8	NZ_AQVA01000012	Oenococcus oeni DSM 20252 = AWRIB129	WP_002821384.1	hypothetical protein	hypothetical protein	488910309	98.06	6.9e-05	118	44	PF13289 SIR2_2: SIR2-like domain
pCRESS8	NZ_AQVA01000012	Oenococcus oeni DSM 20252 = AWRIB129	WP_002821386.1	hypothetical protein	SEC10/PgrA surface exclusion domain protein	488910311	99.96	6.6e-27	1066	20	TIGR04320 hypothetical_protein SEC10/PgrA surface exclusion domain. This model describes a conserved domain found in surface proteins of a number of Firmutes. Many members have LPXTG C-terminal anchoring motifs and a substantial number have the KxYKxGKxW putative sorting signal at the N-terminus. The tetracycline resistance plasmid pCF10 in Enterococcus faecalis promotes conjugal plasmid transfer…
pCRESS8	NZ_AQVA01000012	Oenococcus oeni DSM 20252 = AWRIB129	WP_002821387.1	hypothetical protein	hypothetical protein	488910312
pCRESS8	NZ_AQVA01000012	Oenococcus oeni DSM 20252 = AWRIB129	WP_002821388.1	hypothetical protein	hypothetical protein	488910313
pCRESS8	NZ_AQVA01000012	Oenococcus oeni DSM 20252 = AWRIB129	WP_002821389.1	hypothetical protein	SSB (2k5d-like)	488910314	97.51	0.00064	107	70	2k5d_A Uncharacterized protein SAG0934; solution structure, primosomal protein, DUF961, construct optimized, structural genomics; NMR {Streptococcus agalactiae serogroup V}
pCRESS8	NZ_AQVA01000012	Oenococcus oeni DSM 20252 = AWRIB129	WP_002821390.1	hypothetical protein	hypothetical protein	488910315
pCRESS8	NZ_AQVA01000012	Oenococcus oeni DSM 20252 = AWRIB129	WP_002821391.1	cell division protein FtsK	DNA translocase FtsK	488910316	100	6.8e-34	261	91	PRK10263 DNA translocase FtsK; Provisional
pCRESS8	NZ_AQVA01000012	Oenococcus oeni DSM 20252 = AWRIB129	WP_002821392.1	plasmid replication initiator protein	RC-Rep	488910317	100	1.2e-33	412	34	PF01719 Rep_2: Plasmid replication protein; InterPro: IPR002631 This family consists of various bacterial plasmid replication (Rep) proteins. These proteins are essential for replication of plasmids, the Rep proteins are topoisomerases that nick the positive stand at the plus origin of replication and also at the single-strand conversion sequence [].; GO: 0003677 DNA binding, 0003916 DNA topoisom…
pCRESS8	NZ_AQVA01000012	Oenococcus oeni DSM 20252 = AWRIB129	WP_002821393.1	DNA-binding protein	Helix-turn-helix domain protein	488910318	99.79	1.3e-18	105	48	PF12728 HTH_17: Helix-turn-helix domain
pCRESS8	NZ_AQVA01000012	Oenococcus oeni DSM 20252 = AWRIB129	WP_002821394.1	phage integrase	integrase	488910319	100	7.5e-43	415	68	COG4974 XerD Site-specific recombinase XerD [DNA replication, recombination, and repair]
pCRESS8	NZ_GG693387	Leuconostoc mesenteroides subsp. cremoris ATCC 19254	WP_002815983.1	hypothetical protein	hypothetical protein	488904908	99.75	2.9e-14	489	79	2ewf_A Nicking endonuclease N.BSPD6I; helix-turn-helix, beta-alpha-barrel, hydrolase; 1.84A {Bacillus SP}
pCRESS8	NZ_GG693387	Leuconostoc mesenteroides subsp. cremoris ATCC 19254	WP_036093557.1	restriction endonuclease subunit M	restriction endonuclease subunit M	738135925	100	1.4e-74	349	94	d3pt9a3 c.66.1.26 (A:1137-1600) Methyltransferase domain from DNA methyltransferase 1 (DNMT1) {Mouse (Mus musculus) [TaxId: 10090]}
pCRESS8	NZ_GG693387	Leuconostoc mesenteroides subsp. cremoris ATCC 19254	WP_036093576.1	restriction endonuclease subunit M	restriction endonuclease subunit M	738135944	100	2.2e-75	362	93	d3pt9a3 c.66.1.26 (A:1137-1600) Methyltransferase domain from DNA methyltransferase 1 (DNMT1) {Mouse (Mus musculus) [TaxId: 10090]}
pCRESS8	NZ_GG693387	Leuconostoc mesenteroides subsp. cremoris ATCC 19254	WP_002815986.1	transcriptional regulator	transcriptional regulator	488904911	99.88	4.2e-22	73	84	PF13443 HTH_26: Cro/C1-type HTH DNA-binding domain; InterPro: IPR001387 The cro/C1-type HTH domain is a DNA-binding, helix-turn-helix (HTH) domain of about 50-60 residues present in transcriptional regulators. The domain is named after the transcriptional repressors cro and C1 of temperate bacteriophages 434 and lambda, respectively. Besides in bacteriophages, cro/C1-type regulators are present i…
pCRESS8	NZ_GG693387	Leuconostoc mesenteroides subsp. cremoris ATCC 19254	WP_002815987.1	hypothetical protein	hypothetical protein	488904912
pCRESS8	NZ_GG693387	Leuconostoc mesenteroides subsp. cremoris ATCC 19254	WP_036093559.1	hypothetical protein	SSB (2k5d-like)	738135927	97.34	0.00084	113	66	2k5d_A Uncharacterized protein SAG0934; solution structure, primosomal protein, DUF961, construct optimized, structural genomics; NMR {Streptococcus agalactiae serogroup V}
pCRESS8	NZ_GG693387	Leuconostoc mesenteroides subsp. cremoris ATCC 19254	WP_002815990.1	cell division protein FtsK	DNA translocase FtsK	488904915	99.97	2.4e-28	359	61	TIGR03924 T7SS_EccC_a type VII secretion protein EccCa. This model represents the N-terminal domain or EccCa subunit of the type VII secretion protein EccC as found in the Actinobacteria. Type VII secretion is defined more broadly as including secretion systems for ESAT-6-like proteins in the Firmicutes as well as in the Actinobacteria, but this family does not show close homologs in the Firmicut…
pCRESS8	NZ_GG693387	Leuconostoc mesenteroides subsp. cremoris ATCC 19254	WP_002815991.1	hypothetical protein	hypothetical protein	488904916
pCRESS8	NZ_GG693387	Leuconostoc mesenteroides subsp. cremoris ATCC 19254	WP_036093565.1	hypothetical protein	RC-Rep	738135933	99.95	7.7e-28	379	36	PF01719 Rep_2: Plasmid replication protein; InterPro: IPR002631 This family consists of various bacterial plasmid replication (Rep) proteins. These proteins are essential for replication of plasmids, the Rep proteins are topoisomerases that nick the positive stand at the plus origin of replication and also at the single-strand conversion sequence [].; GO: 0003677 DNA binding, 0003916 DNA topoisom…
pCRESS8	NZ_GG693387	Leuconostoc mesenteroides subsp. cremoris ATCC 19254	WP_002815994.1	hypothetical protein	Helix-turn-helix domain protein	488904919	99.79	1.4e-18	68	74	PF12728 HTH_17: Helix-turn-helix domain
pCRESS8	NZ_GG693387	Leuconostoc mesenteroides subsp. cremoris ATCC 19254	WP_036093578.1	site-specific integrase	integrase	738135946	100	7.3e-43	360	92	PRK09692 integrase; Provisional
pCRESS8	NZ_ASQA01000035	Viridibacillus arenosi FSL R5-213	WP_038188770.1	hypothetical protein	hypothetical protein	740352387	99.96	1.9e-27	817	24	cd01406 SIR2-like Sir2-like: Prokaryotic group of uncharacterized Sir2-like proteins which lack certain key catalytic residues and conserved zinc binding cysteines; and are members of the SIR2 superfamily of proteins, silent information regulator 2 (Sir2) enzymes which catalyze NAD+-dependent protein/histone deacetylation.
pCRESS8	NZ_ASQA01000035	Viridibacillus arenosi FSL R5-213	WP_051448804.1	hypothetical protein	hypothetical protein	916841748	100	6.7e-50	598	74	4d2i_A HERA; hydrolase, NURA, helicase, translocase, DNA, MRE11, RAD50, homologous recombination; HET: ANP; 2.84A {Sulfolobus solfataricus}
pCRESS8	NZ_ASQA01000035	Viridibacillus arenosi FSL R5-213	WP_051448805.1	SIR2 family protein	SIR2 family protein	916841749	99.8	2.2e-17	372	73	PF16263 DUF4917: Domain of unknown function (DUF4917); InterPro: IPR032581 This family consists of uncharacterised proteins around 340 residues in length and is mainly found in Proteobacteria. The function of this family is unknown.
pCRESS8	NZ_ASQA01000035	Viridibacillus arenosi FSL R5-213	WP_038188773.1	hypothetical protein	SSB (2k5d-like)	740352390	96.7	0.017	105	68	2k5d_A Uncharacterized protein SAG0934; solution structure, primosomal protein, DUF961, construct optimized, structural genomics; NMR {Streptococcus agalactiae serogroup V}
pCRESS8	NZ_ASQA01000035	Viridibacillus arenosi FSL R5-213	WP_038188776.1	cell division protein FtsK	DNA translocase FtsK	740352393	99.97	1.9e-29	356	59	PRK10263 DNA translocase FtsK; Provisional
pCRESS8	NZ_ASQA01000035	Viridibacillus arenosi FSL R5-213	WP_038188778.1	hypothetical protein	hypothetical protein	740352395
pCRESS8	NZ_ASQA01000035	Viridibacillus arenosi FSL R5-213	WP_051448806.1	hypothetical protein	RC-Rep	916841750	99.96	1.4e-29	382	35	PF01719 Rep_2: Plasmid replication protein; InterPro: IPR002631 This family consists of various bacterial plasmid replication (Rep) proteins. These proteins are essential for replication of plasmids, the Rep proteins are topoisomerases that nick the positive stand at the plus origin of replication and also at the single-strand conversion sequence [].; GO: 0003677 DNA binding, 0003916 DNA topoisom…
pCRESS8	NZ_ASQA01000035	Viridibacillus arenosi FSL R5-213	WP_038188781.1	hypothetical protein	Helix-turn-helix domain protein	740352398	99.82	1.8e-20	63	100	1y6u_A XIS, excisionase from transposon TN916; structure, DNA architectural protein, tyrosine recombinase, winged-helix protein; NMR {Enterococcus faecalis}
pCRESS8	NZ_ASQA01000035	Viridibacillus arenosi FSL R5-213	WP_038188783.1	site-specific integrase	integrase	740352400	100	3.9e-47	388	88	PRK09692 integrase; Provisional
pCRESS8	NZ_JPFU01000002	Streptococcus mitis	WP_042900124.1	site-specific integrase	integrase	757662047	100	2e-44	421	83	PRK09692 integrase; Provisional
pCRESS8	NZ_JPFU01000002	Streptococcus mitis	WP_001083626.1	hypothetical protein	Helix-turn-helix domain protein	447006370	99.44	9e-13	82	60	PF12728 HTH_17: Helix-turn-helix domain
pCRESS8	NZ_JPFU01000002	Streptococcus mitis	WP_042900192.1	hypothetical protein, partial	RC-Rep	757662115	100	1.9e-32	368	38	PF01719 Rep_2: Plasmid replication protein; InterPro: IPR002631 This family consists of various bacterial plasmid replication (Rep) proteins. These proteins are essential for replication of plasmids, the Rep proteins are topoisomerases that nick the positive stand at the plus origin of replication and also at the single-strand conversion sequence [].; GO: 0003677 DNA binding, 0003916 DNA topoisom…
pCRESS8	NZ_JPFU01000002	Streptococcus mitis	WP_042900125.1	hypothetical protein	hypothetical protein	757662048
pCRESS8	NZ_JPFU01000002	Streptococcus mitis	WP_042900193.1	cell division protein FtsK	DNA translocase FtsK	757662116	100	6.7e-30	361	61	PRK10263 DNA translocase FtsK; Provisional
pCRESS8	NZ_JPFU01000002	Streptococcus mitis	WP_042900126.1	hypothetical protein	SSB (2k5d-like)	757662049	97.08	0.0054	107	69	2k5d_A Uncharacterized protein SAG0934; solution structure, primosomal protein, DUF961, construct optimized, structural genomics; NMR {Streptococcus agalactiae serogroup V}
pCRESS8	NZ_JPFU01000002	Streptococcus mitis	WP_042900128.1	hypothetical protein	SEC10/PgrA surface exclusion domain protein	757662051	99.61	8.1e-13	912	14	TIGR04320 hypothetical_protein SEC10/PgrA surface exclusion domain. This model describes a conserved domain found in surface proteins of a number of Firmutes. Many members have LPXTG C-terminal anchoring motifs and a substantial number have the KxYKxGKxW putative sorting signal at the N-terminus. The tetracycline resistance plasmid pCF10 in Enterococcus faecalis promotes conjugal plasmid transfer…
pCRESS8	NZ_JPFU01000002	Streptococcus mitis	WP_042900129.1	hypothetical protein	hypothetical protein	757662052
pCRESS8	NZ_JPFU01000002	Streptococcus mitis	WP_042900130.1	hypothetical protein	hypothetical protein	757662053	98.6	1.6e-07	128	80	2rdc_A Uncharacterized protein; structural genomics, joint center for structural genomics, J protein structure initiative, PSI-2; HET: MSE; 1.80A {Geobacter sulfurreducens pca}
pCRESS8	NC_013384	Staphylococcus epidermidis	YP_006939180.1	Replication protein Rep (plasmid)	RC-Rep	410500856	99.86	4.3e-21	82	87	PRK13742 replication protein; Provisional
pCRESS8	NC_013384	Staphylococcus epidermidis	YP_006939181.1	Signal peptidase I (plasmid)	Signal peptidase I (plasmid)	410500857	100	4.7e-47	192	87	4nv4_A Signal peptidase I; structural genomics, niaid, national institute of allergy AN infectious diseases; HET: PG4; 1.80A {Bacillus anthracis}
pCRESS8	NC_013384	Staphylococcus epidermidis	YP_006939182.1	hypothetical protein SAP110B_003 (plasmid)	hypothetical protein SAP110B_003 (plasmid)	410500858
pCRESS8	NC_013384	Staphylococcus epidermidis	YP_006939183.1	hypothetical protein SAP110B_004 (plasmid)	hypothetical protein SAP110B_004 (plasmid)	410500859
pCRESS8	NC_013384	Staphylococcus epidermidis	YP_006939184.1	hypothetical protein SAP110B_005 (plasmid)	hypothetical protein SAP110B_005 (plasmid)	410500860	98.96	6.4e-09	136	29	PF04394 DUF536: Protein of unknown function, DUF536; InterPro: IPR007489 This is a C-terminal region from several bacterial proteins of unknown function that may be involved in a theta-type replication mechanism.
pCRESS8	NC_013384	Staphylococcus epidermidis	YP_006939185.1	hypothetical protein SAP110B_006 (plasmid)	SSB (2k5d-like)	410500861
pCRESS8	NC_013384	Staphylococcus epidermidis	YP_006939186.1	putative replication initiator protein (plasmid)	RC-Rep	410500862	100	7.6e-34	381	37	PF01719 Rep_2: Plasmid replication protein; InterPro: IPR002631 This family consists of various bacterial plasmid replication (Rep) proteins. These proteins are essential for replication of plasmids, the Rep proteins are topoisomerases that nick the positive stand at the plus origin of replication and also at the single-strand conversion sequence [].; GO: 0003677 DNA binding, 0003916 DNA topoisom…
pCRESS8	NC_013384	Staphylococcus epidermidis	YP_006939187.1	hypothetical protein SAP110B_008 (plasmid)	hypothetical protein SAP110B_008 (plasmid)	410500863
pCRESS8	NC_013384	Staphylococcus epidermidis	YP_006939188.1	FtsK/SpoIIIE family protein (plasmid)	DNA translocase FtsK	410500864	100	1.8e-45	353	93	PRK10263 DNA translocase FtsK; Provisional
pCRESS8	AYZG01000001	Lactobacillus taiwanensis DSM 21401	KRN00676.1	hypothetical protein FD18_GL00049	hypothetical protein FD18_GL00049	948885051	99.9	5.2e-23	400	35	2kyy_A Possible ATP-dependent DNA helicase RECG-related; structural genomics, northeast structural genomics consortiu AAA_4 domain, PSI-2; NMR {Nitrosomonas europaea}
pCRESS8	AYZG01000001	Lactobacillus taiwanensis DSM 21401	KRN00677.1	type II restriction endonuclease	type II restriction endonuclease	948885052	100	8e-46	923	79	3s1s_A Restriction endonuclease bpusi; PD--(D/E)XK catalytic motif, gamma-N6M-adenosine methyltrans S-adenosyl-methionine binding, hydrolase; HET: SAH; 2.35A {Bacillus pumilus}
pCRESS8	AYZG01000001	Lactobacillus taiwanensis DSM 21401	KRN00678.1	hypothetical protein FD18_GL000493	hypothetical protein FD18_GL000493	948885053	96.33	0.021	320	21	3qq6_A HTH-type transcriptional regulator SINR; helix-turn-helix motif, biofilm, repressor, SINI; 1.90A {Bacillus subtilis}
pCRESS8	AYZG01000001	Lactobacillus taiwanensis DSM 21401	KRN00679.1	hypothetical protein FD18_GL000494	SSB (2k5d-like)	948885054	96.48	0.068	103	71	2k5d_A Uncharacterized protein SAG0934; solution structure, primosomal protein, DUF961, construct optimized, structural genomics; NMR {Streptococcus agalactiae serogroup V}
pCRESS8	AYZG01000001	Lactobacillus taiwanensis DSM 21401	KRN00680.1	cell division protein	DNA translocase FtsK	948885055	99.97	3.7e-31	360	60	PRK10263 DNA translocase FtsK; Provisional
pCRESS8	AYZG01000001	Lactobacillus taiwanensis DSM 21401	KRN00681.1	hypothetical protein FD18_GL000496	hypothetical protein FD18_GL000496	948885056
pCRESS8	AYZG01000001	Lactobacillus taiwanensis DSM 21401	KRN00682.1	replication protein	RC-Rep	948885057	100	4.6e-35	366	39	PF01719 Rep_2: Plasmid replication protein; InterPro: IPR002631 This family consists of various bacterial plasmid replication (Rep) proteins. These proteins are essential for replication of plasmids, the Rep proteins are topoisomerases that nick the positive stand at the plus origin of replication and also at the single-strand conversion sequence [].; GO: 0003677 DNA binding, 0003916 DNA topoisom…
pCRESS8	AYZG01000001	Lactobacillus taiwanensis DSM 21401	KRN00683.1	hypothetical protein FD18_GL000498	Helix-turn-helix domain protein	948885058	99.61	4.3e-15	62	81	PF12728 HTH_17: Helix-turn-helix domain
pCRESS8	AYZG01000001	Lactobacillus taiwanensis DSM 21401	KRN00684.1	integrase	integrase	948885059	100	1.7e-43	350	96	PRK09692 integrase; Provisional
pCRESS8	NZ_JQBQ01000011	Lactobacillus amylovorus DSM 16698	WP_056985309.1	XRE family transcriptional regulator	XRE family transcriptional regulator	949549425	100	2.5e-30	277	93	4yv9_A Transcriptional regulator; DNA binding, pheromone binding, repeat domain, quorum sensin binding protein-inhibitor complex; HET: BMT; 1.95A {Streptococcus dysgalactiae} PDB: 4yv6_A*
pCRESS8	NZ_JQBQ01000011	Lactobacillus amylovorus DSM 16698	WP_056985310.1	hypothetical protein	hypothetical protein	949549426	100	1e-78	626	89	4v1t_A LYND; hydrolase, cyanobactins; HET: ADP; 2.14A {Lyngbya aestuarii} PDB: 4v1u_A* 4v1v_A* 4bs9_A
pCRESS8	NZ_JQBQ01000011	Lactobacillus amylovorus DSM 16698	WP_056985311.1	hypothetical protein	hypothetical protein	949549427	100	1e-50	324	85	COG1164 Oligoendopeptidase F [Amino acid transport and metabolism]
pCRESS8	NZ_JQBQ01000011	Lactobacillus amylovorus DSM 16698	WP_056985312.1	MFS transporter	MFS transporter	949549428	100	8.9e-36	407	89	PRK03545 putative arabinose transporter; Provisional
pCRESS8	NZ_JQBQ01000011	Lactobacillus amylovorus DSM 16698	WP_056985313.1	transcriptional regulator	transcriptional regulator	949549429	100	1.8e-34	84	82	PF09860 DUF2087: Uncharacterized protein conserved in bacteria (DUF2087); InterPro: IPR018656 This domain, found in various hypothetical prokaryotic proteins and transcriptional activators, has no known function.
pCRESS8	NZ_JQBQ01000011	Lactobacillus amylovorus DSM 16698	WP_056985314.1	hypothetical protein	hypothetical protein	949549430
pCRESS8	NZ_JQBQ01000011	Lactobacillus amylovorus DSM 16698	WP_056985315.1	hypothetical protein	SSB (2k5d-like)	949549431
pCRESS8	NZ_JQBQ01000011	Lactobacillus amylovorus DSM 16698	WP_056985316.1	hypothetical protein	DNA translocase FtsK	949549432	99.96	5e-28	374	56	PRK10263 DNA translocase FtsK; Provisional
pCRESS8	NZ_JQBQ01000011	Lactobacillus amylovorus DSM 16698	WP_056985317.1	hypothetical protein	hypothetical protein	949549433	99.84	1.1e-20	141	66	d1pgva_ c.10.1.1 (A:) Tropomodulin C-terminal domain {Nematode (Caenorhabditis elegans) [TaxId: 6239]}
pCRESS8	NZ_JQBQ01000011	Lactobacillus amylovorus DSM 16698	WP_056985318.1	hypothetical protein	RC-Rep	949549434	100	3.5e-35	338	42	PF01719 Rep_2: Plasmid replication protein; InterPro: IPR002631 This family consists of various bacterial plasmid replication (Rep) proteins. These proteins are essential for replication of plasmids, the Rep proteins are topoisomerases that nick the positive stand at the plus origin of replication and also at the single-strand conversion sequence [].; GO: 0003677 DNA binding, 0003916 DNA topoisom…
pCRESS8	NZ_JQBQ01000011	Lactobacillus amylovorus DSM 16698	WP_056985319.1	hypothetical protein	Helix-turn-helix domain protein	949549435	99.65	7.2e-16	64	83	1z4h_A TORI, TOR inhibition protein; winged helix, reverse turn, protein binding, DNA binding protein; NMR {Escherichia coli}
pCRESS8	NZ_JQBQ01000011	Lactobacillus amylovorus DSM 16698	WP_056985320.1	integrase	integrase	949549436	100	1.2e-43	399	84	PRK09692 integrase; Provisional
pCRESS8	NZ_KE351541	Enterococcus faecalis F01966	WP_016622551.1	site-specific integrase	integrase	514893625	100	1.1e-40	431	81	PRK09692 integrase; Provisional
pCRESS8	NZ_KE351541	Enterococcus faecalis F01966	WP_016622552.1	DNA-binding domain, excisionase family	Helix-turn-helix domain protein	514893626	99.81	4.3e-19	91	54	PF12728 HTH_17: Helix-turn-helix domain
pCRESS8	NZ_KE351541	Enterococcus faecalis F01966	WP_016622553.1	plasmid replication protein	RC-Rep	514893627	99.97	2.9e-31	396	35	PF01719 Rep_2: Plasmid replication protein; InterPro: IPR002631 This family consists of various bacterial plasmid replication (Rep) proteins. These proteins are essential for replication of plasmids, the Rep proteins are topoisomerases that nick the positive stand at the plus origin of replication and also at the single-strand conversion sequence [].; GO: 0003677 DNA binding, 0003916 DNA topoisom…
pCRESS8	NZ_KE351541	Enterococcus faecalis F01966	WP_016622554.1	hypothetical protein	hypothetical protein	514893628
pCRESS8	NZ_KE351541	Enterococcus faecalis F01966	WP_025194160.1	hypothetical protein	hypothetical protein	642981097
pCRESS8	NZ_KE351541	Enterococcus faecalis F01966	WP_016622556.1	hypothetical protein	hypothetical protein	514893630
pCRESS8	NZ_KE351541	Enterococcus faecalis F01966	WP_016622557.1	hypothetical protein	hypothetical protein	514893631
pCRESS8	NZ_KE351541	Enterococcus faecalis F01966	WP_016622558.1	FtsK/SpoIIIE family protein	DNA translocase FtsK	514893632	100	4.5e-37	364	78	PRK10263 DNA translocase FtsK; Provisional
pCRESS8	NZ_KE351541	Enterococcus faecalis F01966	WP_016622559.1	hypothetical protein	SSB (2k5d-like)	514893633
pCRESS8	NZ_KE351541	Enterococcus faecalis F01966	WP_016622560.1	LysM domain-containing protein	LysM domain-containing protein	514893634	99.75	3.3e-18	386	19	2kvz_A ISPE; structural genomics, PSI-2, protein structure initiative, no structural genomics consortium, NESG, unknown function; NMR {Listeria monocytogenes}
pCRESS8	NZ_KE351541	Enterococcus faecalis F01966	WP_016622561.1	transcriptional regulator	transcriptional regulator	514893635	99.89	9.3e-22	120	86	PRK09706 transcriptional repressor DicA; Reviewed
pCRESS8	NZ_KE351541	Enterococcus faecalis F01966	WP_016622562.1	N-6 DNA methylase	N-6 DNA methylase	514893636	100	2.3e-44	752	38	PF02384 N6_Mtase: N-6 DNA Methylase; InterPro: IPR003356 This domain is found in N-6 adenine-specific DNA methylase (2.1.1.72 from EC) from Type I and Type IC restriction systems. These enzymes are responsible for the methylation of specific DNA sequences in order to prevent the host from digesting its own genome via its restriction enzymes. These methylases have the same sequence specificity as …
pCRESS9	NC_019167	Onion yellows phytoplasma	YP_006959585.1	replication protein (plasmid)	RC-Rep	410687490	100	4.4e-41	434	27	1l2m_A REP protein; A+B fold, RBD-like fold, viral protein; NMR {Tomato yellow leaf curl sardiniavirus} SCOP: d.89.1.4 PDB: 1l5i_A
pCRESS9	NC_019167	Onion yellows phytoplasma	YP_006959586.1	hypothetical protein (plasmid)	hypothetical protein (plasmid)	410687491	98.51	5.1e-08	135	68	d1l5aa1 c.43.1.2 (A:1-174) VibH {Vibrio cholerae [TaxId: 666]}
pCRESS9	NC_019167	Onion yellows phytoplasma	YP_006959587.1	hypothetical protein (plasmid)	Conserved hypothetical protein	410687492
pCRESS9	NC_019167	Onion yellows phytoplasma	YP_006959588.1	hypothetical protein (plasmid)	Copy number control protein	410687493	99.37	5.7e-12	200	25	PF11178 DUF2963: Protein of unknown function (DUF2963); InterPro: IPR021348 This family of proteins with unknown function appears to be restricted to Mollicutes.
pCRESS9	NC_019167	Onion yellows phytoplasma	YP_006959589.1	hypothetical protein (plasmid)	Copy number control protein	410687494
pCRESS9	NC_019167	Onion yellows phytoplasma	YP_006959590.1	single-stranded DNA binding protein (plasmid)	SSB (PRK06752-like)	410687495	100	4.6e-36	104	96	PRK06752 single-stranded DNA-binding protein; Validated
pCRESS9	NC_019536	Wheat blue dwarf phytoplasma	YP_007008179.1	replication-associated protein (plasmid)	RC-Rep	425702632	100	1.3e-37	367	30	1l2m_A REP protein; A+B fold, RBD-like fold, viral protein; NMR {Tomato yellow leaf curl sardiniavirus} SCOP: d.89.1.4 PDB: 1l5i_A
pCRESS9	NC_019536	Wheat blue dwarf phytoplasma	YP_007008180.1	hypothetical protein PWBD3_02 (plasmid)	hypothetical protein PWBD3_02 (plasmid)	425702633
pCRESS9	NC_019536	Wheat blue dwarf phytoplasma	YP_007008181.1	hypothetical protein PWBD3_03 (plasmid)	Conserved hypothetical protein	425702634
pCRESS9	NC_019536	Wheat blue dwarf phytoplasma	YP_007008182.1	cop number control protein (plasmid)	Copy number control protein	425702635	99.61	4.8e-15	151	33	PF11178 DUF2963: Protein of unknown function (DUF2963); InterPro: IPR021348 This family of proteins with unknown function appears to be restricted to Mollicutes.
pCRESS9	NC_019536	Wheat blue dwarf phytoplasma	YP_007008183.1	hypothetical protein PWBD3_05 (plasmid)	Copy number control protein	425702636
pCRESS9	NC_019536	Wheat blue dwarf phytoplasma	YP_007008184.1	single-stranded DNA-binding protein (plasmid)	SSB (PRK06752-like)	425702637	100	9.2e-36	104	96	PRK06752 single-stranded DNA-binding protein; Validated
pCRESS9	NC_010406	Paulownia witches'-broom phytoplasma	YP_001708790.1	replication-associated protein (plasmid)	RC-Rep	169546405	100	1.1e-36	367	30	1l2m_A REP protein; A+B fold, RBD-like fold, viral protein; NMR {Tomato yellow leaf curl sardiniavirus} SCOP: d.89.1.4 PDB: 1l5i_A
pCRESS9	NC_010406	Paulownia witches'-broom phytoplasma	YP_001708791.1	hypothetical protein (plasmid)	Conserved hypothetical protein	169546406	96.06	0.0045	163	29	PF13637 Ank_4: Ankyrin repeats (many copies); PDB: 4RLV_A 3TWR_B 3TWT_D 3TWW_A 3TWS_D 3TWU_A 3TWX_A 3TWQ_A 3TWV_D 4TUM_D ....
pCRESS9	NC_010406	Paulownia witches'-broom phytoplasma	YP_001708792.1	hypothetical protein (plasmid)	Copy number control protein	169546407	99.65	7.3e-16	194	26	PF11178 DUF2963: Protein of unknown function (DUF2963); InterPro: IPR021348 This family of proteins with unknown function appears to be restricted to Mollicutes.
pCRESS9	NC_010406	Paulownia witches'-broom phytoplasma	YP_001708793.1	hypothetical protein (plasmid)	Copy number control protein	169546408
pCRESS9	NC_010406	Paulownia witches'-broom phytoplasma	YP_001708794.1	single-stranded DNA binding protein (plasmid)	SSB (PRK06752-like)	169546409	100	1.5e-36	104	98	PRK06752 single-stranded DNA-binding protein; Validated
pCRESS9	NC_010856	Candidatus Phytoplasma australiense	YP_001965307.1	hypothetical protein (plasmid)	Conserved hypothetical protein	190410561
pCRESS9	NC_010856	Candidatus Phytoplasma australiense	YP_001965308.1	hypothetical protein (plasmid)	Copy number control protein	190410562	99.8	4.2e-19	156	33	PF11178 DUF2963: Protein of unknown function (DUF2963); InterPro: IPR021348 This family of proteins with unknown function appears to be restricted to Mollicutes.
pCRESS9	NC_010856	Candidatus Phytoplasma australiense	YP_001965309.1	hypothetical protein (plasmid)	Copy number control protein	190410563
pCRESS9	NC_010856	Candidatus Phytoplasma australiense	YP_001965310.1	replication associated protein (plasmid)	RC-Rep	190410564	100	1.9e-35	377	29	1l2m_A REP protein; A+B fold, RBD-like fold, viral protein; NMR {Tomato yellow leaf curl sardiniavirus} SCOP: d.89.1.4 PDB: 1l5i_A
pCRESS9	NC_019290	Periwinkle little leaf phytoplasma	YP_006961991.1	replication-associated protein (plasmid)	RC-Rep	410688730	100	3.2e-37	396	28	1l2m_A REP protein; A+B fold, RBD-like fold, viral protein; NMR {Tomato yellow leaf curl sardiniavirus} SCOP: d.89.1.4 PDB: 1l5i_A
pCRESS9	NC_019290	Periwinkle little leaf phytoplasma	YP_006961992.1	hypothetical protein (plasmid)	Conserved hypothetical protein	410688731
pCRESS9	NC_019290	Periwinkle little leaf phytoplasma	YP_006961993.1	copy number control protein (plasmid)	Copy number control protein	410688732	99.72	4.9e-17	177	29	PF11178 DUF2963: Protein of unknown function (DUF2963); InterPro: IPR021348 This family of proteins with unknown function appears to be restricted to Mollicutes.
pCRESS9	NC_019290	Periwinkle little leaf phytoplasma	YP_006961994.1	hypothetical protein (plasmid)	Copy number control protein	410688733
pCRESS9	NC_019290	Periwinkle little leaf phytoplasma	YP_006961995.1	single-stranded DNA binding protein (plasmid)	SSB (PRK06752-like)	410688734	100	2.6e-36	104	98	PRK06752 single-stranded DNA-binding protein; Validated
pCRESS9	NC_007717	Aster yellows witches'-broom phytoplasma AYWB	WP_011412950.1	hypothetical protein	RC-Rep	499732216	100	2.2e-37	372	30	d1l2ma_ d.89.1.4 (A:) DNA-binding domain of REP protein {Geminivirus (Tomato yellow leaf curl virus - sardinia) [TaxId: 123735]}
pCRESS9	NC_007717	Aster yellows witches'-broom phytoplasma AYWB	WP_011412951.1	hypothetical protein	Conserved hypothetical protein	499732217
pCRESS9	NC_007717	Aster yellows witches'-broom phytoplasma AYWB	WP_011412952.1	hypothetical protein	Copy number control protein	499732218	99.71	4.8e-17	161	30	PF11178 DUF2963: Protein of unknown function (DUF2963); InterPro: IPR021348 This family of proteins with unknown function appears to be restricted to Mollicutes.
pCRESS9	NC_007717	Aster yellows witches'-broom phytoplasma AYWB	WP_011412953.1	hypothetical protein	Copy number control protein	499732219
pCRESS9	NC_007717	Aster yellows witches'-broom phytoplasma AYWB	WP_011412954.1	single-stranded DNA-binding protein	SSB (PRK06752-like)	499732220	100	4.9e-36	104	98	PRK06752 single-stranded DNA-binding protein; Validated
pCRESS9	NC_010405	Paulownia witches'-broom phytoplasma	YP_001708784.1	replication-associated protein (plasmid)	RC-Rep	169546398	100	8.6e-37	367	30	1l2m_A REP protein; A+B fold, RBD-like fold, viral protein; NMR {Tomato yellow leaf curl sardiniavirus} SCOP: d.89.1.4 PDB: 1l5i_A
pCRESS9	NC_010405	Paulownia witches'-broom phytoplasma	YP_001708785.1	hypothetical protein (plasmid)	hypothetical protein (plasmid)	169546399
pCRESS9	NC_010405	Paulownia witches'-broom phytoplasma	YP_001708786.1	hypothetical protein (plasmid)	Conserved hypothetical protein	169546400
pCRESS9	NC_010405	Paulownia witches'-broom phytoplasma	YP_001708787.1	hypothetical protein (plasmid)	Copy number control protein	169546401	99.55	2.6e-14	256	20	PF11178 DUF2963: Protein of unknown function (DUF2963); InterPro: IPR021348 This family of proteins with unknown function appears to be restricted to Mollicutes.
pCRESS9	NC_010405	Paulownia witches'-broom phytoplasma	YP_001708788.1	hypothetical protein (plasmid)	Copy number control protein	169546402
pCRESS9	NC_010405	Paulownia witches'-broom phytoplasma	YP_001708789.1	single-stranded DNA binding protein (plasmid)	SSB (PRK06752-like)	169546403	100	1.3e-36	104	98	PRK06752 single-stranded DNA-binding protein; Validated
pCRESS9	NC_019535	Wheat blue dwarf phytoplasma	YP_007008175.1	replication-associated protein (plasmid)	RC-Rep	425702627	100	3.2e-37	392	28	d1l2ma_ d.89.1.4 (A:) DNA-binding domain of REP protein {Geminivirus (Tomato yellow leaf curl virus - sardinia) [TaxId: 123735]}
pCRESS9	NC_019535	Wheat blue dwarf phytoplasma	YP_007008176.1	hypothetical protein PWBD1_02 (plasmid)	Conserved hypothetical protein	425702628
pCRESS9	NC_019535	Wheat blue dwarf phytoplasma	YP_007008177.1	cop number control protein (plasmid)	Copy number control protein	425702629	99.33	4.6e-12	164	30	PF11178 DUF2963: Protein of unknown function (DUF2963); InterPro: IPR021348 This family of proteins with unknown function appears to be restricted to Mollicutes.
pCRESS9	NC_019535	Wheat blue dwarf phytoplasma	YP_007008178.1	hypothetical protein PWBD1_04 (plasmid)	Copy number control protein	425702630	95.79	0.014	111	18	PF12273 RCR: Chitin synthesis regulation, resistance to Congo red; InterPro: IPR020999 RCR proteins are ER membrane proteins that regulate chitin deposition in fungal cell walls. Although chitin, a linear polymer of beta-1,4-linked N-acetylglucosamine, constitutes only 2% of the cell wall it plays a vital role in the overall protection of the cell wall against stress, noxious chemicals and osmoti…
pCRESS9	NC_010854	Candidatus Phytoplasma australiense	YP_001965302.1	hypothetical protein (plasmid)	Conserved hypothetical protein	190410556
pCRESS9	NC_010854	Candidatus Phytoplasma australiense	YP_001965303.1	hypothetical protein (plasmid)	Copy number control protein	190410557	99.5	7.5e-14	144	27	PF11178 DUF2963: Protein of unknown function (DUF2963); InterPro: IPR021348 This family of proteins with unknown function appears to be restricted to Mollicutes.
pCRESS9	NC_010854	Candidatus Phytoplasma australiense	YP_001965304.1	hypothetical protein (plasmid)	Copy number control protein	190410558
pCRESS9	NC_010854	Candidatus Phytoplasma australiense	YP_001965305.1	replication associated protein (plasmid)	RC-Rep	190410559	100	3.6e-38	376	30	d1l2ma_ d.89.1.4 (A:) DNA-binding domain of REP protein {Geminivirus (Tomato yellow leaf curl virus - sardinia) [TaxId: 123735]}
